# Supplementary material for: An RNA sequencing transcriptome analysis of the high-temperature stressed tall fescue reveals novel insights into plant thermotolerance
Source: BMC Genomics. 2014 Dec 19;15(1):1147. doi: 10.1186/1471-2164-15-1147 (PMC4378353; doi:10.1186/1471-2164-15-1147)
Supplement: Supplementary file 5 — Additional file 5: Gene expression analysis of differential expression genes used for linkage hierarchical clustering analysis. (XLS 1017 KB) [file 12864_2014_6885_MOESM5_ESM.xls]

## Sheet: Table Title
	Additional file 5 Gene expression analysis of differential expression genes used for linkage hierarchical clustering analysis.
		71-0 h, 12 h and 36 h represent PI 578718 under heat stress for 0, 12 and 36 h; 159-0 h, 12 h and 36 h represent PI 234881 under heat stress for 0, 12 and 36 h.

## Sheet: Additional file 5
Additional file 5 Gene expression analysis of differential expression genes used for linkage hierarchical clustering analysis.
	71-0 h, 12 h and 36 h represent PI 578718 under heat stress for 0, 12 and 36 h; 159-0 h, 12 h and 36 h represent PI 234881 under heat stress for 0, 12 and 36 h.
Gene ID	71-0h	71-12h	71-36h	159-0h	159-12h	159-36h
comp_159_100035_c0_seq1	28.6535	72.8451	20.7557	0.745101	9.54957	1.85085
comp_159_100169_c0_seq1	50.3795	20.3884	26.2953	0.7585	1.19938	3.09082
comp_159_100189_c0_seq1	0.328671	0.124293	0.646865	0.629746	0.0188138	2.36606
comp_159_100207_c0_seq1	3.52601	7.81308	3.41534	4.33252	0.260877	0.341206
comp_159_100263_c0_seq2	0.0379287	0.0302806	0.0363672	0.212429	0.0275008	1.17591
comp_159_100381_c0_seq1	0.193395	0.12261	0.18816	10.0032	0.767109	1.36307
comp_159_100385_c1_seq1	0.250063	0.778592	0.539477	4.23662	0.163181	0.410438
comp_159_1004_c0_seq1	0.122022	0.51144	0.175498	0	1.12805	0
comp_159_100560_c0_seq9	0	0	0	0	0.549367	0.388628
comp_159_100590_c0_seq1	0.0456637	0.328102	1.01797	0	0.0993276	2.6732
comp_159_100590_c1_seq1	0.0442217	0.423655	1.90805	0.0928776	0.0721432	3.7985
comp_159_100755_c1_seq1	0.0542572	0.0649747	0.0780351	0.15194	0	2.37479
comp_159_101025_c0_seq1	0.0177688	0	0.012778	9.79012	3.5462	4.05389
comp_159_101038_c0_seq5	0	0	0	2.76381	0.566519	0.839958
comp_159_101059_c0_seq1	0.320342	0.115086	0.52984	1.59231	0.0696808	0.0175263
comp_159_101090_c0_seq1	0.0182428	0.0218463	0.0524752	1.1239	0	0.718624
comp_159_101112_c0_seq2	0.0666331	0	0	0.357644	0.0966268	3.01368
comp_159_101139_c0_seq1	0	0	0.0581775	7.19301	3.32153	6.90485
comp_159_101149_c0_seq1	0	0	0	4.86327	0	0
comp_159_101301_c0_seq1	0.284447	0.157216	0.66086	0.122547	0	4.45326
comp_159_101513_c0_seq2	0	0	0	5.43856	1.43273	2.88291
comp_159_101559_c0_seq2	0.857716	0.226772	0.0640834	4.75704	0.460368	0.0487551
comp_159_101587_c0_seq2	0.0746381	0.297938	0.125239	7.32419	1.46794	1.48369
comp_159_101705_c0_seq2	0.210293	0.352566	0.399238	0.164891	2.56161	1.0677
comp_159_1017879_c0_seq1	0	0.862562	0.678721	0.173884	0.108052	0.380488
comp_159_101984_c0_seq1	0.0624214	0.50665	1.13718	0.0874013	0.588375	0.371873
comp_159_102129_c0_seq1	0.122986	0.327289	0.0589615	0.15307	0.490453	5.65215
comp_159_102187_c0_seq2	0.25115	0.191393	0.0328378	0.25575	0.124159	4.62189
comp_159_102193_c0_seq1	0.0215439	0	0	0.0603307	0.187449	7.69688
comp_159_102606_c0_seq1	2.88997	3.34391	1.93782	0.874916	21.1312	2.09394
comp_159_102747_c1_seq1	1.13971	0.134799	0.0202369	2.06864	0.168334	0.230945
comp_159_102778_c0_seq1	3.22098	17.1069	18.3732	0.17836	0.257293	0.796494
comp_159_102795_c0_seq1	20.4239	4.22963	14.6321	25.3182	1.96243	6.5533
comp_159_102995_c1_seq2	0	0	0	3.05311	0	0.290186
comp_159_103012_c0_seq1	0.0950158	0.398246	0.8541	0.133039	0.142091	2.58623
comp_159_103156_c1_seq1	0.101806	1.04499	1.71523	0.285094	8.30432	6.95448
comp_159_103207_c0_seq1	0.235077	0.0817294	0.861606	0.626449	2.09484	3.38545
comp_159_103207_c0_seq3	0.0527014	0.0631117	0.0378988	0.307465	1.03173	0.0576673
comp_159_103223_c0_seq1	0.207173	0.241391	0.322125	0.948641	0.0730773	0.287963
comp_159_103291_c0_seq2	4.05482	1.32141	1.5679	1.22857	1.5905	0.683718
comp_159_103295_c0_seq1	0.128754	0	0.18518	0.0360558	0.0280066	3.32491
comp_159_103309_c0_seq4	0	0	0.102327	0.0498093	0.116069	2.89346
comp_159_103316_c0_seq2	0.0604262	0.156785	0.927014	0.43714	0.087626	0.57304
comp_159_103431_c0_seq2	0	0.0458148	0.0183413	3.51761	1.28988	1.38147
comp_159_103536_c0_seq2	0.00489797	0	0.00704447	0.185167	3.32939	1.8651
comp_159_103589_c0_seq3	0.0368976	0.0883722	0.132669	6.2771	2.52818	2.92714
comp_159_103744_c0_seq1	18.5117	16.4621	22.2658	3.08469	0.889032	2.07251
comp_159_103839_c0_seq1	0.035819	0.0428944	0.0558095	0.0125383	0.0908991	1.02231
comp_159_103856_c0_seq2	7.94973	7.01166	5.81171	40.6446	8.91519	32.2145
comp_159_103909_c0_seq2	0.0757532	0.0907169	0.141637	0.063641	0.148301	1.75729
comp_159_104012_c0_seq1	0	0.0285383	0.445572	0	0.0259185	6.67558
comp_159_104042_c0_seq1	0	0.180596	0.0722992	0	1.17546	1.67768
comp_159_104047_c1_seq2	0.256878	0.627544	0.665016	0.38845	3.73252	5.45301
comp_159_104248_c0_seq3	0.0489817	0.230963	0.352238	0.75013	25.2145	12.0996
comp_159_104275_c0_seq1	0.262046	0.523014	0.33501	1.22304	0.253335	12.6005
comp_159_104318_c0_seq2	1.40634	4.51849	4.764	1.32392	14.1238	9.88467
comp_159_104358_c0_seq1	0	0	0	0.155234	0	1.47851
comp_159_104372_c2_seq4	0	0	0	0.209043	1.47942	1.26154
comp_159_104379_c0_seq8	0.0716283	0.0810118	0.463586	0.0947209	0.90454	2.86514
comp_159_104386_c0_seq1	1.5182	4.35845	22.1047	0.815361	0.54286	0.364112
comp_159_104449_c2_seq1	0.0661138	0.126677	0.0380351	0.203657	2.81869	3.76186
comp_159_104616_c0_seq2	0	0	0	0.0947004	2.08908	1.22852
comp_159_104644_c0_seq1	0.33737	0	0	0.433014	0.0611539	3.5993
comp_159_104699_c0_seq1	0.0205216	0.688107	0.41321	0.114936	0.814653	1.11153
comp_159_104738_c0_seq2	0	0	0	0.0370285	3.10631	1.21537
comp_159_104765_c1_seq1	0.544581	0.733673	0.881146	24.6864	1.70282	5.66101
comp_159_104821_c0_seq2	0	0.0237307	0.0285007	1.85901	0.0431044	5.87624
comp_159_104825_c0_seq1	2.98441	237.1	161.747	1.42688	90.2504	3.58422
comp_159_104867_c0_seq1	0.627317	0.0549682	0.132034	0.0428467	0.399378	1.5905
comp_159_104879_c0_seq1	0.108715	0	0.625435	0.437635	0.162578	0.550185
comp_159_104896_c2_seq2	0.0105403	0.16409	0.523003	0.00737916	0.997334	0.790042
comp_159_104946_c0_seq2	0	0.0156101	0	0	0.0141771	1.31224
comp_159_104984_c1_seq1	0.143657	0.27323	0.461842	2.14161	7.39848	5.35382
comp_159_105033_c0_seq1	7.24834	10.9939	15.4864	7.27459	2.06698	7.67335
comp_159_105041_c0_seq1	0	0.00267276	0	7.69701	1.76472	12.9925
comp_159_105058_c0_seq1	0.120805	1.99435	1.8864	0.410791	3.21899	1.45407
comp_159_105200_c0_seq5	2.13246	12.6569	11.8662	1.94274	25.5118	15.3046
comp_159_105211_c0_seq2	118.671	242.191	302.391	145.954	893.4	661.808
comp_159_10522_c0_seq1	0.763307	0.0721646	0	0.646886	0.371393	0.659393
comp_159_105286_c0_seq3	0.121518	0	0.271869	0.226863	0.33775	6.47113
comp_159_105297_c0_seq2	0	0	0	0.710271	5.65694	3.17406
comp_159_105307_c0_seq3	0.193759	0.585356	0.525679	0.0863223	0.5412	1.48412
comp_159_105418_c0_seq1	26.4311	11.1546	12.2732	1.19069	3.10801	2.03414
comp_159_105448_c0_seq1	1.49445	0.35793	0.346289	2.40637	2.29356	2.0895
comp_159_105457_c0_seq1	0.507311	0.46809	0.550218	0.0232894	1.46531	0.791719
comp_159_105501_c1_seq1	0.114873	0.653428	0.247822	0.321685	1.9365	0.0314242
comp_159_105508_c1_seq3	0	0	0.0240586	4.35648	0.618566	0.933502
comp_159_105512_c0_seq2	0	0.0947949	1.36619	0.193964	0.150662	1.19099
comp_159_105638_c0_seq1	0	0	0	0	0	1.32229
comp_159_105639_c0_seq1	0	0	0	0	0.0172325	1.69907
comp_159_105792_c0_seq27	0	0	0	4.8542	2.44278	0.863502
comp_159_105817_c1_seq1	0	0	0	3.81179	0.211488	0.343716
comp_159_105948_c0_seq1	0	0	0	2.38486	1.00572	1.7633
comp_159_105984_c0_seq1	0.237809	0.175718	0.385691	0.290469	0.0825451	9.47856
comp_159_106031_c0_seq1	0.0252063	0.0704326	0.145012	0.352935	4.44113	2.16974
comp_159_106065_c0_seq1	0	0	0	0.0835396	1.43479	0.544044
comp_159_106077_c0_seq1	0	0	0	0.612454	0.494024	21.2804
comp_159_106106_c0_seq3	1.72878	1.50367	0.418763	4.63737	0.831254	3.72361
comp_159_106110_c0_seq2	0.222007	2.00418	1.79299	0	4.81052	3.47571
comp_159_106177_c0_seq4	0	0	0.00899129	4.80559	1.89018	5.13732
comp_159_106199_c0_seq2	0.107603	0.0227398	0.0546212	1.74594	0.351089	0.180077
comp_159_106242_c0_seq1	4.16652	4.97252	2.55652	91.5702	6.43381	1.55601
comp_159_106255_c0_seq3	0.260531	0.00649987	0.00780639	3.22992	0.112161	75.3204
comp_159_106269_c2_seq1	0.0245881	0	0	2.40995	0	0.16143
comp_159_106293_c0_seq2	8.85442	12.7563	7.94961	2.96796	0.466912	0
comp_159_106320_c0_seq1	0	0.0561888	0.0674831	0.0164243	0.204123	0.853555
comp_159_106368_c0_seq2	0.185243	0.499129	0.233122	4.8957	0.352574	13.2007
comp_159_106548_c0_seq1	0.0180192	1.98523	1.71046	0.100921	2.70449	2.50408
comp_159_106555_c0_seq1	0.264017	0.291848	0.0584185	0.113745	0.309233	3.44451
comp_159_106593_c0_seq1	4.32333	0.499336	0.315635	2.3968	0.525102	0.168096
comp_159_106610_c0_seq2	4.79148	1.14215	0.898157	4.21296	0.172884	0.0248482
comp_159_106638_c0_seq3	0.313261	0.0234463	0	2.19311	3.93938	31.2786
comp_159_106649_c0_seq1	0	0	0	4.56497	0.979911	0.467532
comp_159_106689_c0_seq2	6.44899	11.2239	3.21541	6.38103	2.24445	0
comp_159_106708_c0_seq3	0	0.0321024	0	1.1542	0.153066	2.66931
comp_159_106708_c0_seq5	0	0	0	1.08925	0.198182	2.39267
comp_159_106734_c0_seq1	0.0396326	0.0158204	0.228006	0.0739905	0.0431044	1.64795
comp_159_106767_c0_seq1	0.0601994	0.054068	0.909105	0.674321	0	0.411699
comp_159_106790_c0_seq1	0.0302545	0	0.304594	0.423619	0	2.01942
comp_159_106820_c0_seq2	0.0784087	0.0741292	0.094965	1.34633	2.95329	0.799266
comp_159_106822_c0_seq8	0.0519872	0.0311281	0	0.145583	3.00611	1.83931
comp_159_106946_c0_seq1	6.74079	9.68677	13.3861	7.85547	75.4478	19.7291
comp_159_106946_c0_seq2	9.23423	12.9579	17.3624	9.61969	120.078	26.7796
comp_159_107020_c2_seq2	0.322226	0.0609279	1.1464	0.0474922	1.78916	1.18767
comp_159_107035_c0_seq1	3.00398	0.0420744	0	9.81429	0.038212	0.0576673
comp_159_107070_c0_seq1	0.266801	2.71577	2.04653	0.498093	3.41759	5.54688
comp_159_107082_c0_seq2	0	0.0525617	0	7.37476	0.801974	0.78765
comp_159_107092_c1_seq1	0	0.0213951	0.0770869	0	0.777241	2.09179
comp_159_107166_c0_seq3	0.0796782	0.293592	0.484833	0.0429093	2.01313	2.2266
comp_159_107194_c0_seq2	0.665862	0.0218463	0.0262376	4.24018	1.08133	3.20386
comp_159_107236_c1_seq3	0.0636983	0.139848	0.106883	0.252703	3.36577	2.32335
comp_159_107312_c0_seq1	1.24007	1.35774	1.13806	1.14101	0.218361	10.3901
comp_159_107332_c3_seq1	0	0	0	0.0292857	0	7.46099
comp_159_107361_c0_seq1	0.276906	0.198962	0	0.465262	0	2.48458
comp_159_107475_c0_seq2	0.306967	0.680064	0	2.49289	0.0667714	0
comp_159_107502_c0_seq1	0.0481694	0.0288422	0.0346397	0.0505844	0.052389	1.75255
comp_159_107502_c1_seq1	0.0567163	0.0679196	0.0815719	0.0794132	0.200475	4.57696
comp_159_107512_c0_seq1	0.0487685	0	0	0.409709	0	1.36078
comp_159_107542_c0_seq2	0.0377825	0.0678687	0.072454	1.89567	11.6702	9.77754
comp_159_107619_c0_seq2	0.365176	0.0128621	0.880503	0.300772	0.116813	10.6948
comp_159_107691_c1_seq1	1.15915	0.627504	0.593775	15.6743	3.03947	16.3151
comp_159_107712_c0_seq1	12.8335	10.0784	6.53903	11.4227	1.22744	0.388116
comp_159_107736_c0_seq1	0.0445567	0	0.0854445	12.1656	23.7938	19.4533
comp_159_107756_c0_seq1	1.08018	10.0052	7.40321	0.787092	14.0737	5.35502
comp_159_107759_c0_seq2	0.892987	3.95524	0.281498	2.10674	10.8031	2.744
comp_159_107760_c0_seq1	0.121056	0.15612	0.227681	4.79818	0.49626	0.540042
comp_159_107835_c1_seq1	205.609	72.2976	137.939	25.1472	54.6623	57.7175
comp_159_107848_c0_seq6	0.0424553	0.0847361	0.122122	3.20344	23.5797	13.0954
comp_159_108003_c0_seq2	0.364727	0	0.0149876	1.67796	0.0453345	0.102624
comp_159_108004_c0_seq1	2.21469	2.10532	3.05391	3.26081	0.285567	1.07428
comp_159_108020_c0_seq1	0.649427	0	0.0239496	0.186527	0.0181107	1.65812
comp_159_108021_c0_seq1	0.233923	0.840389	0.865126	0.514697	0	2.21226
comp_159_108108_c1_seq2	1.20076	0.406968	0.293263	1.61784	0.0492812	0.297489
comp_159_108225_c0_seq2	0.0490396	0.577477	0.728819	0.549315	0.977816	1.1537
comp_159_108228_c1_seq2	0.018311	0.016446	0.0197517	2.72411	1.07043	1.54781
comp_159_108316_c0_seq1	1.054	0.959686	10.4547	15.0445	0.648954	2.82609
comp_159_108330_c0_seq1	16.4842	11.968	15.1172	14.4758	1.18689	0.37709
comp_159_108363_c0_seq5	0.0567085	0.0194029	0.0466061	0	0	10.602
comp_159_108364_c1_seq1	0.635773	0.221486	0.0997524	3.91687	0.226298	1.37871
comp_159_108394_c0_seq1	1.4733	0.315475	0	2.24048	0.0424466	0.0213526
comp_159_108414_c2_seq2	0.402447	0.344245	0.351425	0.483	0.969196	8.96465
comp_159_108419_c0_seq5	0.199541	0.209087	0.251116	0.314319	0.122074	2.77023
comp_159_108420_c0_seq3	0.426194	17.2254	32.8706	0.149187	24.567	8.68583
comp_159_108498_c0_seq2	0.0105782	0	0	2.78455	11.8615	5.28975
comp_159_108507_c1_seq1	9.74196	3.17382	5.79598	1.37252	0.0394858	0.648864
comp_159_108535_c0_seq2	0.0877371	0.0556242	0.0222684	4.87056	0.291882	2.65424
comp_159_108558_c2_seq1	9.25108	3.74173	2.73155	50.4403	5.06405	6.10048
comp_159_108625_c0_seq3	0.530607	1.35556	2.17072	0.0330198	0.294956	2.15469
comp_159_108687_c1_seq8	0.00830249	0	0.011941	0.62775	6.34794	3.39772
comp_159_108688_c0_seq1	1.09381	0.815988	13.9264	6.82914	2.82781	14.5391
comp_159_108709_c0_seq2	0	0	0.0145795	0.574842	0.0551249	2.01877
comp_159_108714_c1_seq1	0.0177903	0.0639134	0.179108	0.174368	0.174139	2.63773
comp_159_108737_c1_seq3	0.582752	0.206775	0.0620844	3.10518	0.305163	0.129894
comp_159_108825_c0_seq1	0.0855488	0.192089	0.33836	2.38071	0.220977	0.362738
comp_159_108852_c0_seq1	0	0	0	1.19256	2.51792	4.37179
comp_159_108883_c0_seq2	0.194294	1.70377	3.68684	0.0351029	0.38173	10.0197
comp_159_108886_c0_seq2	0.00837341	0	0	1.16071	7.10339	4.27884
comp_159_108887_c0_seq1	13.757	3.97993	10.7476	2.36901	8.21494	6.03895
comp_159_108929_c0_seq2	0.123215	0	0.0590713	2.5016	7.8842	5.2582
comp_159_108948_c0_seq2	0	0	0.189155	0	0.343293	3.13725
comp_159_108951_c0_seq1	18.3748	6.20521	77.297	5.49902	11.425	77.0607
comp_159_108989_c0_seq3	0.0835438	0	0	0.760347	0	129.628
comp_159_109024_c0_seq3	2.90687	0.168984	1.92804	1.44234	0.199513	0.432339
comp_159_109111_c1_seq3	0.450573	0.386696	0.334818	5.69899	2.27053	6.56551
comp_159_109169_c0_seq1	0.409067	0.0544302	15.068	0.0318205	0.098867	5.8687
comp_159_109186_c2_seq1	0	0	0	2.08241	0.781577	1.28549
comp_159_109257_c0_seq1	1.28032	0.407263	1.35229	2.01677	0.26109	0.0875602
comp_159_109259_c0_seq4	0	0	0	0.409154	5.88675	2.54346
comp_159_109413_c1_seq1	2.60872	0.923008	1.02327	0.691796	0.15046	3.48167
comp_159_109434_c1_seq1	0.321289	2.82907	0.706729	0.767414	11.5724	3.78447
comp_159_109477_c0_seq1	1.71324	1.2851	0.10831	1.34441	2.34109	0.315878
comp_159_109510_c2_seq3	0.00734084	0	0.0211158	0.143899	0.0638712	3.93595
comp_159_109511_c0_seq1	0.0135393	0	0	0.189575	0.0883522	3.03709
comp_159_109526_c1_seq1	3.05439	2.63697	1.83891	3.97833	1.93137	0.0777255
comp_159_109530_c0_seq2	0.185221	0.477741	0.74795	0.0299242	0.170455	3.25837
comp_159_109534_c1_seq1	8.4289	14.9557	5.13197	5.83358	142.636	23.9147
comp_159_109537_c3_seq7	0.0555789	0.0887433	0.195399	2.58537	1.90746	2.79077
comp_159_109549_c0_seq1	6.67252	6.06222	1.78039	0.775039	0.766203	1.25542
comp_159_109590_c2_seq1	0.574018	3.25196	3.16472	1.2159	2.58525	1.84406
comp_159_109612_c0_seq2	0.03474	0.894448	0.349752	0.364817	1.94584	0.741262
comp_159_109618_c0_seq1	1.34513	0.347164	0.166778	0.292257	0.365742	0.761318
comp_159_109692_c2_seq1	0.65143	0.148592	0.758455	1.82424	0	3.3604
comp_159_109693_c0_seq1	28.9012	153.692	158.656	20.5395	162.47	74.0002
comp_159_109725_c0_seq1	60.0501	240.051	353.246	120.941	507.118	364.553
comp_159_109810_c1_seq8	0.0209305	0	0	4.29341	1.92356	0.446604
comp_159_109811_c0_seq1	0.0207484	0.00828229	0.0198942	0	0.270791	3.98824
comp_159_109837_c0_seq5	0.611965	0.884699	0.975307	63.7552	142.642	94.1944
comp_159_109841_c0_seq2	0.739292	0.137717	0.0708855	1.4032	1.42943	1.25837
comp_159_109867_c0_seq3	0.0143241	0.180113	0.154512	0.762142	10.2042	3.47959
comp_159_109871_c2_seq1	5.58849	15.334	9.5593	14.7002	5.2224	2.04825
comp_159_109909_c0_seq1	35.3235	405.65	316.665	6.20058	422.953	99.9612
comp_159_109958_c0_seq1	1.47708	0.32161	0.579384	3.10228	0	0.955066
comp_159_109967_c1_seq1	0	0	0	0.0329934	0.102511	2.20453
comp_159_110008_c0_seq1	3.91539	3.582	0.990912	2.25878	4.29492	1.50779
comp_159_110068_c0_seq4	4.55115	1.2158	5.76521	2.42643	3.19835	12.3159
comp_159_110071_c0_seq1	0.66562	0.677237	0.964522	0.0490521	0.430003	2.12478
comp_159_110094_c1_seq1	3.25744	0.162537	1.75687	16.2802	0.590464	1.68318
comp_159_110132_c0_seq1	108.905	104.283	24.609	166.932	8.79341	3.79941
comp_159_110155_c2_seq2	0.0379941	0.0170622	0.00683059	1.88855	0.692149	1.52785
comp_159_110156_c2_seq2	0.148082	0.156471	0.275619	0.0121966	1.99897	0
comp_159_110165_c0_seq1	2.92512	0.730077	0.932979	38.9008	225.021	201.634
comp_159_110178_c0_seq3	6.7404	15.0367	21.7569	10.3681	60.5529	60.395
comp_159_110182_c0_seq1	0.604735	3.69337	6.138	0.399177	5.45899	4.68874
comp_159_110209_c0_seq5	0	0.014374	0.0517898	11.025	1.65792	0.774908
comp_159_110225_c0_seq1	0	0	0.0427871	1.28088	0.153689	1.9613
comp_159_110285_c0_seq6	0	0	0	2.22171	10.7722	6.26875
comp_159_110285_c0_seq9	0	0	0	3.05631	13.0988	6.92537
comp_159_110338_c0_seq2	0.0802604	0.0961144	0.173151	0.573134	0.226957	14.5874
comp_159_110369_c0_seq1	0.0162652	0.0389561	0.14036	0.136645	0	1.76198
comp_159_110372_c0_seq2	4.00298	5.00946	5.54319	2.95052	37.8877	23.6409
comp_159_110403_c7_seq1	0.928655	1.54457	0.593614	11.4859	0.841671	0.564533
comp_159_110424_c0_seq1	0.225192	2.62536	6.11563	0.881012	10.8701	7.24738
comp_159_110430_c0_seq6	4.32273	1.69346	0.762697	8.59515	2.69151	59.8377
comp_159_110478_c0_seq1	0.456692	1.41552	0.193187	0.551685	1.65566	0.921062
comp_159_110516_c0_seq4	0.0236584	0.155824	0.170133	0	0.0128654	1.52737
comp_159_110528_c1_seq1	1.48342	0.241597	0.375501	0.0166165	0.103256	4.01256
comp_159_110533_c0_seq1	0.322096	0.0385721	0	2.00692	0	0.0352447
comp_159_110547_c0_seq4	1.62236	6.38066	2.4316	1.50643	10.3268	0.878271
comp_159_110573_c0_seq1	3.84514	6.27754	5.84094	13.4295	43.9969	47.6845
comp_159_110581_c0_seq1	18.2046	98.5071	118.891	12.7191	119.41	65.2909
comp_159_110593_c0_seq2	2.34226	0.778556	0.666063	0.947715	0.813632	0.292353
comp_159_110607_c0_seq2	0	0.166963	0.447322	0.120133	2.00626	2.57005
comp_159_110663_c3_seq1	0.28168	2.09139	4.01074	0.394403	2.87974	1.57193
comp_159_110676_c0_seq1	0	0	0	0.474844	0	2.33253
comp_159_110716_c0_seq1	0.146597	0	1.74999	0.0205263	0.0956635	3.8659
comp_159_110730_c0_seq1	0.0671785	0.452523	0.0845417	0.164609	0.0821963	10.7506
comp_159_110737_c0_seq1	1.49742	0.659438	1.7785	3.93631	0.126085	200.724
comp_159_110852_c0_seq3	0	0.0777402	0	0.0454478	5.11877	1.27861
comp_159_110915_c0_seq3	0.0483674	0	0.0347821	0.304755	0	1.40251
comp_159_110915_c0_seq4	0.123172	0.0737514	0.022144	0.194022	0	1.49941
comp_159_110938_c0_seq1	327.179	1789.91	2001.5	324.595	1413.08	1331.34
comp_159_110991_c0_seq1	0.126483	0.227202	0	0.752675	0	6.64328
comp_159_111004_c0_seq6	0	0	0	3.44873	1.44958	2.89349
comp_159_111016_c0_seq3	0.231389	0.403048	0.363047	0.382893	0.663463	9.32206
comp_159_111055_c0_seq1	0.402733	0.945658	1.81719	11.9525	3.57281	10.1011
comp_159_111061_c0_seq2	0.962599	0.893376	0.207668	15.5673	1.46569	23.8836
comp_159_111179_c0_seq2	0.027535	0.00824352	0	0.510841	0	1.06207
comp_159_111182_c1_seq1	107	74.322	41.4457	203.481	26.3318	15.2492
comp_159_111187_c1_seq1	0.0616249	0.118076	0.407706	0	0.254688	1.25423
comp_159_111259_c0_seq1	0.186951	1.20895	1.84184	0.196324	0.518486	0.593244
comp_159_111268_c0_seq5	4.2952	0.520521	2.47371	7.61738	0.757397	2.33718
comp_159_111336_c0_seq1	0.887033	1.54837	0.73519	0.168408	3.54827	1.59576
comp_159_111349_c2_seq2	0.0266371	0.0877218	0.229864	1.83687	13.283	7.11917
comp_159_111393_c0_seq1	15.1349	20.1384	5.7675	19.5615	27.2	12.9752
comp_159_111402_c0_seq3	0.158317	0	0.0569247	1.74567	0.0215232	50.9527
comp_159_111407_c0_seq1	0	0	0	1.18164	15.7023	7.46567
comp_159_111431_c0_seq1	3.748	1.03577	1.88481	2.78909	0.0285058	0.229436
comp_159_111512_c0_seq1	20.2876	25.979	22.6202	42.7241	101.474	71.6917
comp_159_111535_c0_seq3	0.0309161	0.0444276	0.0622509	9.83508	4.38462	2.7943
comp_159_111542_c0_seq1	0.0309335	0	0	0.0721875	0.0897152	2.13244
comp_159_111678_c0_seq1	3.50088	0.838484	0.700539	10.2726	1.25815	1.56561
comp_159_111724_c0_seq1	3.25611	0.465954	0.117813	0.974913	4.03134	0.0448167
comp_159_111734_c0_seq1	4.77028	34.309	4.8833	6.7382	53.1481	15.4597
comp_159_111751_c0_seq2	40.4246	21.398	23.3684	41.8826	2.89291	3.19834
comp_159_111755_c0_seq2	0.121268	0.835026	1.06828	0.466941	0.511076	0.522484
comp_159_111768_c0_seq2	0.0964177	0.192439	0.11556	0.135002	0.0349546	12.5197
comp_159_111810_c0_seq2	0.183165	1.0816	0.735803	0.141497	2.30122	0.732583
comp_159_111817_c0_seq1	9.21079	6.1232	32.1722	18.3127	18.3257	52.2488
comp_159_111827_c0_seq2	3.74239	1.87347	0.867666	3.70811	1.43459	0.738447
comp_159_111833_c0_seq5	0.058464	0	0.056057	0.088682	0.21725	5.60829
comp_159_111936_c0_seq4	26.9533	23.1594	6.84805	19.9711	41.907	20.2894
comp_159_111940_c0_seq1	0.083895	0.322552	0.285777	2.03406	0.821198	0.584622
comp_159_111946_c0_seq2	2.14538	0.3342	0.175602	0.219799	0.15176	1.75588
comp_159_111946_c0_seq4	1.53932	0.364836	0.207555	0.134708	0.261588	1.96509
comp_159_111949_c3_seq7	0	0	0	0.0626723	0.766727	2.3142
comp_159_111959_c0_seq1	0.0415946	0.0124527	0.0299116	0.10192	0.101786	2.96979
comp_159_112010_c0_seq4	1.60961	0.703714	0.293971	3.8278	1.09761	0.363439
comp_159_112014_c0_seq2	0.484997	1.92656	6.32894	0.662522	4.94033	6.89906
comp_159_112089_c0_seq2	11.2889	16.8935	23.484	3.80655	0.667074	1.55994
comp_159_112095_c0_seq1	0.356835	0.226229	0.633973	56.6644	680.785	651.17
comp_159_112109_c0_seq3	1.95728	1.95133	1.81661	8.69415	14.3873	76.9327
comp_159_112109_c0_seq5	0.415889	0.514107	0.328018	2.08508	3.32675	17.7921
comp_159_112115_c2_seq2	0	0	0	0	0.0523461	3.42323
comp_159_112121_c0_seq3	0.161402	0	0	14.0793	0.544176	10.367
comp_159_112191_c0_seq12	0.0160652	0.0432869	0.040435	0.213695	3.06643	1.51179
comp_159_112194_c0_seq1	0.0658178	1.0877	1.66605	0.681961	7.33014	4.73889
comp_159_112214_c0_seq2	0	0	0	8.98721	2.05921	1.38117
comp_159_112229_c0_seq1	7.101	41.0857	59.3536	8.86197	43.1763	50.4212
comp_159_112252_c0_seq1	0.256878	0.28301	0.39901	0.201419	0.0670513	1.58531
comp_159_112269_c0_seq5	1.76377	3.79107	4.65066	0.261207	3.84269	1.80006
comp_159_112288_c0_seq1	0.198699	1.81105	1.36538	0.401865	1.22459	1.49779
comp_159_112300_c0_seq2	0	0.0321551	0.0617897	0.0150386	0.0642473	2.87936
comp_159_112309_c0_seq1	455.215	24.9385	182.001	461.236	1.2344	2.88852
comp_159_112317_c0_seq1	0	0.344936	0.690451	0.845024	1.5216	1.18568
comp_159_112322_c0_seq1	1.75141	2.50384	0.195268	3.42181	7.41261	0.46054
comp_159_112338_c0_seq2	0.458867	0.883991	0.401717	0.446955	0.14104	3.82036
comp_159_112388_c0_seq1	2.4906	3.13307	10.2369	9.4541	0.795238	0.700073
comp_159_112404_c0_seq1	0.0861966	0.946212	0.919457	0.834779	0.453112	0.298676
comp_159_112440_c0_seq4	0.0147776	0	0.0106269	0.0413826	3.29478	2.11827
comp_159_112449_c0_seq1	13.7893	2.23387	0.973206	1.81808	2.80452	1.84105
comp_159_112464_c0_seq2	0.017866	0	0	5.9287	0.174879	1.52486
comp_159_112474_c0_seq1	0.240741	0.0221765	0	0.36301	0.0805629	2.91794
comp_159_112477_c0_seq1	92.4153	156.744	242.428	255.278	1054.49	412.318
comp_159_112492_c0_seq11	0	0.0280608	0	6.39782	1.91773	1.90378
comp_159_112492_c0_seq55	0.0127858	0.0153114	0	5.90782	1.40449	1.483
comp_159_112493_c0_seq5	0	0	0	6.90975	1.82567	4.61269
comp_159_112508_c0_seq2	0.0351974	2.28664	5.11286	0.0123207	0.239254	4.28467
comp_159_112553_c0_seq1	1279	652.522	969.165	2327.37	1812.67	1458.64
comp_159_112568_c0_seq1	2.84196	0.203619	6.02052	1.46246	6.12019	74.1733
comp_159_112573_c0_seq2	0.211702	0.0460946	0.2768	1.42822	0.0837264	1.87426
comp_159_112615_c0_seq1	6.16213	1.21771	0.409495	1.79396	0.774151	0.578588
comp_159_112673_c1_seq1	0.323339	1.71947	3.08976	0.214857	3.17689	92.1695
comp_159_112675_c0_seq1	2.41595	0.593964	4.05001	6.67593	0.452432	1.78574
comp_159_112678_c0_seq8	0	0.00492123	0.0118209	1.43275	2.52525	2.76997
comp_159_112689_c1_seq4	0.437744	0.0268827	0	0.0628637	0	2.95992
comp_159_112744_c0_seq1	4.55582	1.94695	8.65943	4.05253	2.17628	10.6153
comp_159_112780_c0_seq2	0.287394	0.0279052	0.0893714	1.82713	0.11827	35.8246
comp_159_112831_c0_seq1	0.0408436	0.0122279	0.0293715	1.32963	0.57748	39.1727
comp_159_112832_c0_seq29	3.59606	33.7874	27.985	2.94676	144.649	90.706
comp_159_112862_c0_seq1	1.85053	0.180658	0.130183	2.23904	0.31721	0.0880393
comp_159_112885_c0_seq2	1.1446	0.52719	1.32963	0.523943	0.239397	4.96164
comp_159_112903_c1_seq3	0.090554	0.0542206	0.0651194	2.58339	0.0246216	0.408732
comp_159_112923_c0_seq1	0.0756623	0.203868	0.235778	1.33309	10.1834	6.40256
comp_159_112954_c2_seq1	0.120751	0.10011	0.0801548	0.611263	0.0303065	1.77865
comp_159_113005_c0_seq1	0.444604	0.0126769	0.685125	2.00098	0.425986	10.3091
comp_159_113086_c0_seq1	0.48882	1.31125	1.88415	0.739192	0.170125	3.35905
comp_159_113089_c0_seq3	2.37466	0.0287246	0	7.08652	1.56526	3.51705
comp_159_113100_c1_seq1	4.19468	1.89708	8.9532	2.46804	1.57733	23.6821
comp_159_113108_c0_seq1	0.00722008	0	0	6.41444	1.55873	24.1042
comp_159_113170_c0_seq3	0.565245	0.527453	0.485664	0.657825	0.167662	5.22919
comp_159_113174_c1_seq1	4.06299	5.04271	0.652438	3.94911	11.0366	3.48545
comp_159_113203_c2_seq3	0.662872	0.0577317	0.138672	2.00816	0.013108	0.804459
comp_159_113207_c0_seq6	0.589151	0.165123	0.0360571	0.24572	0.654393	2.70211
comp_159_113211_c0_seq1	0.0269052	0.233594	0.203155	0.0753444	1.38263	0.905293
comp_159_113246_c0_seq1	31.4601	11.0364	8.13366	16.834	3.37148	10.6344
comp_159_113255_c0_seq1	0.886099	0	1.27443	0.0193859	0.135523	6.90835
comp_159_113291_c1_seq2	0.101705	1.30495	1.81802	0.264469	1.45379	0.969803
comp_159_113293_c0_seq1	0	0.0305697	0	2.2518	0.166581	5.97758
comp_159_113301_c0_seq2	1.04019	0.190016	1.44533	0.938056	0.882038	0.327957
comp_159_113325_c0_seq2	3.78243	0.525617	1.91237	1.37373	1.60058	0.974674
comp_159_113340_c1_seq1	2.0746	1.49064	3.50594	4.53877	0.0846124	4.39828
comp_159_113347_c0_seq1	0.647572	1.68783	3.06803	0.266682	1.28431	23.2168
comp_159_113351_c0_seq1	2.27757	0.180494	0.096344	0.609663	0.47356	2.08903
comp_159_113368_c1_seq1	0.483277	5.71505	2.57176	0.71051	6.25478	1.04441
comp_159_113378_c0_seq2	0.29097	0	0	1.67039	0.0738405	1.20987
comp_159_113401_c1_seq13	0.00903176	0	0	2.02338	17.4554	16.3758
comp_159_113419_c0_seq4	0.123523	0.253583	0.209381	1.04391	6.04548	3.1908
comp_159_113435_c0_seq2	1.94845	6.44229	1.47636	2.52857	17.8731	0.936022
comp_159_113464_c0_seq5	0	0	0	9.48339	4.13015	13.0487
comp_159_113468_c2_seq2	0	0	0	8.4003	1.76949	3.49378
comp_159_113484_c0_seq6	84.1191	11.2104	15.229	19.5433	11.6339	35.1408
comp_159_113484_c1_seq1	0.191454	0.0687819	0.0550716	0	0.208226	24.5109
comp_159_113489_c0_seq1	18.9023	0.165529	0.273352	1.06447	0.544959	123.212
comp_159_113531_c0_seq11	0.0106394	0.0127411	0	1.38544	0.0578572	8.75475
comp_159_113563_c0_seq1	0.0257734	0.123458	0.889641	0.0541311	0.0140155	1.66391
comp_159_113591_c0_seq1	1.94127	0.460344	0	13.6714	48.7487	0.12619
comp_159_113592_c1_seq4	0.0648259	0.0705738	0	0.709642	0.2692	3.75307
comp_159_113632_c0_seq4	0.138013	0.152562	0.0763448	0.0891893	0.0461855	1.85868
comp_159_113640_c0_seq3	0.398399	2.54081	2.79835	0.934043	1.82388	0.588011
comp_159_113687_c0_seq1	0.125912	33.3148	33.6328	0.0195888	25.5244	20.7736
comp_159_113737_c0_seq1	0.435665	1.47822	1.21838	5.32065	31.9966	26.6564
comp_159_113756_c1_seq17	39.5004	492.451	462.276	19.0622	761.092	674.453
comp_159_113764_c0_seq1	0.712907	0	0.128167	1.06059	1.13881	24.2069
comp_159_113781_c0_seq3	1.29586	0.579352	0.0248502	3.60469	0.0187917	0.302499
comp_159_113823_c0_seq1	12.2272	100.41	252.884	0.531468	66.5725	163.425
comp_159_113882_c0_seq1	1.63374	0.0165802	0	4.98219	0.40657	1.46954
comp_159_113888_c2_seq1	0.162248	0	0.495873	0.0283971	0.220576	2.30797
comp_159_113902_c0_seq4	0.0144366	0.0432208	0	5.42743	0.730109	0.868832
comp_159_113916_c0_seq2	2.25457	13.5583	17.1295	0.823515	9.32852	4.18319
comp_159_113919_c0_seq1	0.326346	0.412521	0.651896	0.812345	0.118311	6.56661
comp_159_113926_c0_seq1	23.1533	15.3167	0.391084	64.7954	105.217	11.1192
comp_159_113957_c0_seq1	4.17395	1.59041	0.477524	0.79695	4.69435	6.69518
comp_159_113957_c1_seq1	5.33437	1.59702	1.62295	2.56151	9.65083	17.1369
comp_159_114018_c0_seq3	2.4558	4.9139	0.469448	2.4157	0.40571	0.0255114
comp_159_114025_c0_seq1	0.0496747	0	0.0357222	0.521652	0.0810392	3.50592
comp_159_114045_c0_seq1	5.98651	39.5397	27.6239	8.06971	49.0604	20.643
comp_159_114057_c0_seq1	0.946047	3.03974	3.49744	0.149255	2.90561	1.9829
comp_159_114062_c0_seq1	20.8103	67.0009	10.5738	67.0658	83.7247	38.1325
comp_159_114068_c0_seq6	0.237553	0.107905	0.17672	1.97276	0.47218	15.0136
comp_159_114077_c0_seq1	0.550483	0.346959	45.6703	0.202836	0.0315108	5.00905
comp_159_114077_c0_seq2	0.108916	0	4.33393	0	0.0789716	0.99316
comp_159_114087_c0_seq1	5.48519	1.19153	1.95697	3.57221	1.34112	1.56332
comp_159_114113_c0_seq1	0.895202	1.72865	10.2841	0.313362	2.67746	42.1698
comp_159_114119_c0_seq1	3.81207	0.34689	0.8499	3.81257	1.52482	3.5627
comp_159_114126_c1_seq2	5.34445	6.07551	4.73452	12.6708	4.01549	0.748663
comp_159_114133_c0_seq2	0.533236	4.22541	2.98611	0.444799	2.44318	2.90499
comp_159_114163_c0_seq1	0.141552	0.0776934	0.203586	0.297298	0.19244	3.22042
comp_159_114186_c0_seq42	0.00951696	0.0303916	0.0228129	0.675158	4.89585	2.57913
comp_159_114231_c0_seq18	0.0269381	0.129037	0.14206	0.0754364	2.18269	0.879378
comp_159_114261_c0_seq3	12.5333	15.2043	18.1522	28.4049	58.1952	34.3062
comp_159_114302_c0_seq3	2.39734	2.96659	3.1319	1.76228	4.71496	71.2865
comp_159_114303_c0_seq10	3.29691	1.66489	1.57107	0.342977	0.0360012	3.40474
comp_159_114310_c0_seq1	0.0794795	0	0	3.22729	0	7.41407
comp_159_114320_c1_seq4	2.92518	0.801218	0.313296	1.28538	5.21212	11.3561
comp_159_114387_c1_seq17	0.0834016	0.0699133	0.0839663	4.83459	0.462609	0.985611
comp_159_114387_c1_seq5	0.0138128	0.843603	1.29627	2.60612	0.375569	1.23182
comp_159_114406_c1_seq1	0.0984309	0.190844	0.182016	0.426589	4.73584	2.05154
comp_159_114410_c0_seq1	1.07993	2.7606	3.10641	0.348947	1.35523	10.033
comp_159_114417_c0_seq3	0.0126975	0.205276	0.328718	0.480028	0.441913	0.326508
comp_159_114428_c0_seq1	325.211	59.8807	33.7816	250.347	115.999	14.2851
comp_159_114433_c1_seq1	0.560141	0.167697	1.10773	1.47056	0.609209	19.3836
comp_159_114457_c0_seq1	39.457	7.10337	5.80777	34.755	31.7105	38.5941
comp_159_114515_c0_seq1	0.882482	1.62405	2.20248	0.854042	0.423435	4.75717
comp_159_114529_c0_seq1	4.37137	8.40363	18.2479	3.67786	11.1953	65.9264
comp_159_114605_c0_seq3	8.82588	33.5059	60.3613	7.12755	22.6633	40.0527
comp_159_114630_c0_seq1	0	0	0	8.8062	2.64584	3.43706
comp_159_114634_c0_seq1	4.63123	2.2142	0.709138	2.56424	1.51299	2.10027
comp_159_114656_c2_seq2	0.10158	0	0	0.106673	0.0552392	3.64021
comp_159_114656_c4_seq1	0.0662329	0.0528773	0	0.278214	0.0720349	4.49338
comp_159_114680_c0_seq5	1.26194	0.815035	0.0815719	2.70005	1.40333	7.01284
comp_159_114681_c0_seq1	9.15041	26.7365	14.9858	26.1338	81.5763	22.6788
comp_159_114724_c0_seq1	4.19334	4.18113	20.2933	4.03189	2.07482	18.0388
comp_159_114735_c0_seq3	0.213284	0.309594	0	0.153843	2.33374	0.0141443
comp_159_114751_c0_seq3	0	0	0	5.47072	0.390042	2.03438
comp_159_114781_c0_seq1	0.0185887	0.155824	0.0534703	9.68228	7.4399	19.8115
comp_159_114798_c1_seq6	0.262813	0	0.0198942	0.445457	0.661935	14.8178
comp_159_114805_c1_seq1	0.320718	0.147719	0.532236	4.14521	16.6894	15.0904
comp_159_114832_c0_seq13	0.286643	1.14421	0.59549	1.60541	25.1596	20.5268
comp_159_114840_c0_seq1	1.96582	0.602888	0.137919	1.14128	0.617073	1.05804
comp_159_114866_c0_seq1	0.374087	0.472869	0.31385	6.02359	1.96648	0.909636
comp_159_114877_c0_seq4	7.30367	7.36173	2.32817	3.34586	1.90727	0.189781
comp_159_114935_c0_seq1	1.10058	2.89955	0.211053	2.5478	0.622433	0.224799
comp_159_114950_c0_seq1	0.81069	0.266502	0.228622	1.00157	0.0345767	1.56543
comp_159_114951_c0_seq1	0.168706	1.0326	1.42889	0.0682413	1.34556	2.78135
comp_159_114964_c0_seq1	3.4898	1.1423	1.4221	1.40076	1.13865	0.814642
comp_159_114968_c0_seq4	0.575382	2.55159	2.83174	2.03298	16.2411	8.82913
comp_159_114968_c0_seq6	0.151544	0.544438	0.435916	0.620247	5.64613	4.00954
comp_159_114969_c3_seq3	1.14554	1.25907	1.67013	3.14201	4.52274	116.866
comp_159_114974_c0_seq2	13.8162	12.643	2.24811	30.956	3.64496	0.478327
comp_159_114989_c1_seq2	1.04724	0.367364	0.304281	4.94701	3.54349	84.312
comp_159_114991_c0_seq1	5.83113	22.9778	10.0404	16.2054	55.59	8.1451
comp_159_115002_c1_seq1	34.805	2.89754	29.4268	42.3298	7.11387	124.771
comp_159_115011_c0_seq1	9.48383	108.697	93.1634	9.42921	80.6479	64.6741
comp_159_115012_c2_seq13	6.25319	1.75424	1.40896	1.11528	2.4595	16.5901
comp_159_115014_c1_seq1	0.190751	1.08504	0.73159	0.3116	6.75975	2.27858
comp_159_115027_c0_seq5	0.760536	0.46706	0.0280471	0.655317	0.27572	0.40543
comp_159_115027_c0_seq6	2.35063	1.23154	0.246516	1.35424	1.71768	0.843979
comp_159_115038_c1_seq2	0.286029	0.0428162	0.282824	0.0500617	0	5.37936
comp_159_115043_c0_seq2	5.82966	1.10536	221.793	1.13369	0.440301	22.0252
comp_159_115067_c0_seq1	0.127924	0.0450567	0.0541134	0.526813	0.13913	3.74646
comp_159_115067_c0_seq5	0.327595	0.100357	0.0219145	0.640037	0.265148	3.19283
comp_159_115073_c1_seq6	7.19355	6.04756	8.92779	2.76152	5.05775	46.7001
comp_159_115086_c0_seq1	0.201618	2.53516	3.41757	0.0403288	4.60487	6.42937
comp_159_115100_c0_seq3	3.30026	6.28983	1.65625	3.00854	3.58936	4.54861
comp_159_115100_c0_seq4	4.98247	3.81024	0.584185	9.28918	17.155	7.88163
comp_159_115111_c0_seq4	1.33789	11.3094	7.50822	1.2305	9.90033	4.8368
comp_159_115118_c0_seq6	0.287406	0.151438	0.165344	8.99814	2.6257	1.03152
comp_159_115121_c1_seq2	4.97957	5.08367	5.47173	3.74325	0.591103	0.337535
comp_159_115133_c0_seq4	5.75863	0.505717	0.588965	2.27559	1.07168	6.13321
comp_159_115143_c0_seq30	0.103529	0.164273	0.186125	1.25752	2.89096	1.82388
comp_159_115159_c0_seq2	12.8351	2.83953	1.24179	8.98576	9.05404	27.511
comp_159_115162_c0_seq1	2.00033	4.1065	5.19347	20.5879	31.9835	12.9339
comp_159_115164_c0_seq8	0.74094	1.02513	0.186231	1.04752	0.281655	23.7402
comp_159_115195_c0_seq11	0.136893	0.0462377	0.0100967	3.08646	13.7737	7.89672
comp_159_115222_c0_seq1	0.074584	0.625217	0.398431	0.671343	0.278117	9.84005
comp_159_115255_c1_seq27	0.0601378	0	0.389218	0.042102	0.0327029	3.38893
comp_159_115255_c1_seq34	2.14436	2.23006	3.66746	0.5284	2.28234	8.06196
comp_159_115263_c0_seq1	0.0436635	0.0784328	0.0941983	0.152842	3.82282	2.12611
comp_159_115265_c1_seq1	0.555218	1.88004	3.6898	0.428914	0.166581	3.35191
comp_159_115275_c0_seq1	0.0113192	0	0	8.24148	2.35136	3.499
comp_159_115294_c0_seq3	0.217373	0.818119	0.893242	0.11957	2.14462	1.53756
comp_159_115304_c0_seq1	333.561	196.241	188.198	154.445	173.183	71.1506
comp_159_115313_c2_seq2	0.0895574	0.272995	0.0819671	5.82525	1.05372	2.28955
comp_159_115325_c0_seq1	0.360301	1.41769	3.56571	0.156151	0.121291	2.77853
comp_159_115328_c0_seq2	0.0255051	0.122173	0.0183413	0.0892795	0.166436	4.06067
comp_159_115335_c0_seq2	0.993956	0.0820893	3.52459	3.43131	1.65882	2.75654
comp_159_115354_c0_seq3	68.6698	368.19	116.963	71.8091	176.424	25.8592
comp_159_115365_c1_seq7	0.0192583	0.0691872	0	0.0674128	0.523633	2.93967
comp_159_115376_c0_seq1	0.343444	0.359875	0.493957	0.300553	1.26066	7.3517
comp_159_115412_c1_seq1	2.11181	2.10352	0.936735	8.17988	0.23612	0.0647887
comp_159_115450_c0_seq3	3.06693	2.55371	4.66371	17.7027	37.4125	21.3678
comp_159_115483_c0_seq2	0	0	0	7.7418	3.331	1.54219
comp_159_115540_c0_seq3	2.10252	0.833719	9.83279	1.36473	0.363449	1.63025
comp_159_115552_c1_seq11	1.15179	0.146735	0.387704	0.0343131	0.239876	3.78096
comp_159_115568_c0_seq10	0.359813	0.0465824	0.0979052	0.694432	0.137495	25.3788
comp_159_115614_c0_seq7	0.313001	0.436566	0.640834	8.30114	1.96242	5.41947
comp_159_115614_c0_seq9	22.0519	15.1979	14.8159	8.28536	27.9119	17.3305
comp_159_115621_c0_seq2	1.75174	0.419554	0.913295	2.03886	0.333409	0.383361
comp_159_115639_c1_seq1	0.559502	5.23956	4.39366	0.485711	1.37524	1.40811
comp_159_115663_c0_seq2	1.92799	0.437882	2.02391	1.05499	0.662808	0.35161
comp_159_115671_c2_seq4	0.0263507	0.0210372	0.189494	2.76719	3.28624	4.796
comp_159_115686_c0_seq7	27.2661	5.61703	0.865259	42.0181	28.1685	3.74894
comp_159_115714_c0_seq12	0.15574	1.20679	1.85782	1.11598	0.687495	1.45354
comp_159_115728_c0_seq4	14.0798	7.02968	4.24174	17.2327	1.18743	1.07054
comp_159_115753_c2_seq1	2.43917	0.143992	0.172935	1.9722	0.728596	0.338324
comp_159_115761_c1_seq6	4.24145	5.06234	8.64201	5.90911	23.288	17.6749
comp_159_115774_c0_seq2	1.96753	0.195391	0.690193	8.1572	0.198331	41.9243
comp_159_115793_c0_seq1	3.54957	25.6694	35.0751	15.8269	45.9887	170.483
comp_159_115839_c1_seq1	0.0798391	0.541789	1.16742	0.111789	0.73808	1.45603
comp_159_115854_c1_seq8	0.0486877	0.326509	0.154055	0.0818061	0.434213	5.2423
comp_159_115880_c0_seq2	8.99801	3.40745	2.22831	2.96198	4.87691	3.58624
comp_159_115912_c0_seq2	0.214943	0.123934	0.0915972	2.39653	0.164506	25.6451
comp_159_115945_c0_seq3	0.0594089	1.10273	1.36711	0.191322	5.19489	2.74979
comp_159_115947_c1_seq2	0.385768	0.284289	0	1.89051	0.822986	0.373412
comp_159_115985_c0_seq2	1.83651	0.26447	0.317631	0.179025	0.720576	6.11771
comp_159_116014_c0_seq1	7.83915	7.18027	2.46823	4.3905	0.253471	0.185466
comp_159_116054_c0_seq11	0.283787	0.700928	0.943858	0.0993383	3.31795	1.26152
comp_159_116054_c0_seq7	0.177603	0.369402	0.295769	2.51295	15.8697	8.07016
comp_159_116058_c0_seq3	2.70635	2.32943	3.40584	17.6951	46.2276	27.5909
comp_159_116065_c0_seq1	0.0161757	0.0193709	0.279175	0	0.0351853	3.23908
comp_159_116072_c0_seq1	2.63622	5.85432	11.8904	3.62952	23.3067	23.9858
comp_159_116078_c2_seq4	8.20183	7.09363	7.83895	4.22063	0.38121	1.7259
comp_159_116084_c0_seq1	169.891	145.566	63.7296	78.1826	41.1371	18.073
comp_159_116086_c0_seq17	0.382487	0.343531	0.433741	3.20301	12.8078	6.85742
comp_159_116092_c0_seq1	0	1.07605	0.352459	0	1.68802	2.41338
comp_159_116097_c0_seq1	8.02822	6.67349	1.22656	3.41759	40.2512	48.6376
comp_159_116121_c1_seq1	0	0	0	9.40547	23.0357	14.3653
comp_159_116121_c1_seq2	0.0712044	0	0	26.6695	75.9898	72.6351
comp_159_116128_c0_seq1	3.21788	1.558	2.22547	4.95833	0.393514	1.12877
comp_159_116149_c0_seq1	3.23695	0.914234	0.0878401	2.16996	0.631034	0.183781
comp_159_116150_c0_seq1	1.40387	0.123876	0.510091	9.55939	0.0642884	0.12936
comp_159_116152_c0_seq2	0.0395793	0.343632	0.578734	0.281709	0.455574	1.32092
comp_159_116181_c0_seq1	7.32346	3.14431	1.83714	15.6595	3.22613	50.2865
comp_159_116189_c2_seq1	2.09179	1.05473	0.475027	2.6891	0.878082	0.441716
comp_159_116200_c1_seq22	1.07964	6.64923	10.1301	0.935812	6.2625	4.21919
comp_159_116220_c0_seq15	0.321392	0.340469	0.346681	2.95101	10.1234	9.42763
comp_159_116221_c1_seq27	0.0845364	0.118108	0.141848	6.48648	45.2599	25.4041
comp_159_116234_c0_seq1	2.10258	3.71241	4.12836	6.04875	21.4394	14.0476
comp_159_116248_c0_seq3	0.0413606	0.544837	0.788198	0.564646	0.798462	0.678869
comp_159_116260_c0_seq1	0.853116	0.0500801	0.264645	4.64925	5.03039	15.3021
comp_159_116260_c0_seq2	0.768603	0.026679	0.0961251	3.4625	4.34927	10.9455
comp_159_116272_c2_seq22	0.686773	0.815692	0.558644	8.25249	3.51426	7.24383
comp_159_116287_c3_seq13	1.94898	2.74758	2.51925	0.345434	4.53457	6.47887
comp_159_116287_c3_seq4	0.392797	2.02266	1.67598	0.293327	4.68502	3.39549
comp_159_116295_c0_seq10	0.331351	0.892808	0.536134	0.898907	7.82694	4.45285
comp_159_116325_c0_seq8	0.0157217	0.0564816	0.152628	1.62898	0.162439	0.309656
comp_159_116331_c0_seq17	24.4493	28.3084	22.037	51.7309	152.38	112.648
comp_159_116357_c0_seq43	0.0299008	0	0.0107511	3.29176	28.6868	15.2753
comp_159_116357_c0_seq5	0	0	0.0221556	2.40497	12.6828	9.30459
comp_159_116398_c1_seq2	4.15842	0.774378	0.958649	10.6004	10.9281	200.102
comp_159_116424_c0_seq2	0	0	0.0186981	2.91252	0.820089	1.26608
comp_159_116439_c0_seq1	0.235602	0	1.50944	0.194932	0.163062	11.0269
comp_159_1164815_c0_seq1	1.21996	0.153783	0	0.0899033	0.174582	0.175646
comp_159_116482_c0_seq3	0	0	0.0247919	8.78544	1.31234	0.961956
comp_159_116492_c0_seq4	0.600151	0.162287	0.375894	0.18975	0.126334	5.78321
comp_159_116495_c1_seq1	8.83829	24.7765	18.8941	3.26256	0.13108	1.53858
comp_159_116497_c1_seq2	2.11146	8.04368	29.5537	1.52106	1.91368	7.61767
comp_159_116501_c3_seq42	0.510389	0.817939	1.17666	5.91678	2.38366	5.30557
comp_159_116503_c0_seq10	43.4328	12.9958	209.559	85.9806	29.6387	346.699
comp_159_116516_c0_seq3	4.10594	2.15949	1.03743	5.78791	2.20264	1.85177
comp_159_116516_c1_seq2	0	0.0894319	0.047737	0.0116184	0.00902468	2.1428
comp_159_116526_c2_seq12	0.0405061	1.22885	0.524318	1.11541	1.46848	1.13762
comp_159_116527_c0_seq1	5.53053	7.18818	2.17567	10.5396	6.60729	4.13154
comp_159_116527_c0_seq4	12.288	16.3667	5.239	16.7926	20.0983	5.94238
comp_159_116536_c0_seq3	0.199899	1.71117	1.93799	3.03738	2.06137	2.77065
comp_159_116545_c3_seq4	3.32557	0.519454	9.34202	3.1458	3.04835	6.93709
comp_159_116556_c0_seq1	0.141753	0.13889	0.148274	0.0360874	0	1.87543
comp_159_116556_c0_seq20	0.470176	0.688174	0.314207	2.53358	18.5589	33.7634
comp_159_116575_c0_seq2	0.025796	0.0308915	0.204055	1.84207	0.154306	3.20372
comp_159_116594_c4_seq12	0.825208	0.324413	0.55746	3.95068	6.99412	10.1743
comp_159_116594_c4_seq17	0.708612	0.0652758	0.401783	3.87334	5.32811	7.96258
comp_159_116608_c0_seq1	52.4959	0.0363805	0	0.170148	0.396489	8.01135
comp_159_116610_c0_seq1	0.650686	2.86254	2.27462	0.158173	2.43759	0.662554
comp_159_116611_c0_seq1	12.5986	1.00456	1.0016	16.7096	4.25184	67.3009
comp_159_116639_c1_seq5	39.9593	117.306	227.919	79.0066	433.486	203.638
comp_159_116640_c0_seq1	1.7656	1.1785	0.208145	1.70215	0.220359	6.30265
comp_159_116671_c0_seq1	0.05639	3.11758	2.07488	0.0328985	1.82456	0.935836
comp_159_116674_c0_seq3	0.00289101	0	0	4.32321	15.4478	8.13317
comp_159_116680_c0_seq3	5532.45	495.795	259.036	5987.18	2239.48	368.809
comp_159_116703_c1_seq2	1.85787	3.85642	4.27531	21.9753	10.0838	17.7736
comp_159_116728_c1_seq1	17.2993	5.92813	9.3711	13.769	8.99263	76.1125
comp_159_116742_c1_seq3	16.1549	5.04964	8.66379	10.1214	3.72247	3.38562
comp_159_116746_c0_seq1	0.512547	0.230172	0.276438	2.87064	0.104521	0.0701054
comp_159_116753_c0_seq2	0.684146	0.5722	0.499794	0.532183	0.259836	67.6364
comp_159_116754_c0_seq5	45.0807	12.6689	56.8443	79.2511	45.4883	67.7456
comp_159_116755_c0_seq2	0.374528	0.431898	0.169579	0.0874013	2.14229	1.20669
comp_159_116796_c0_seq7	0.00955717	0	0	0.408144	2.35952	1.66278
comp_159_116807_c1_seq3	5.16915	4.61839	10.8601	5.00758	1.27517	12.1597
comp_159_116816_c1_seq1	5.28137	28.8652	31.6257	12.6039	42.3035	21.4078
comp_159_116824_c0_seq1	8.77331	12.8858	6.59486	31.2028	133.952	34.754
comp_159_116825_c1_seq1	7.2212	0.170677	0.375804	0.0665198	0.0775044	15.5174
comp_159_116825_c3_seq1	1.38683	0.620287	1.34575	5.33413	1.21755	70.8838
comp_159_116837_c1_seq2	0.0428263	0.136762	0.112924	1.21928	5.58158	4.00668
comp_159_116861_c0_seq1	0.0187907	0.0225024	0.445922	0.210483	0.0306551	1.76827
comp_159_116871_c0_seq1	0.066835	1.48869	2.03785	0.44919	1.22119	16.6742
comp_159_116874_c5_seq1	0.0570543	0.136649	0.211006	0.228247	7.7122	4.56633
comp_159_116883_c0_seq2	29.1493	6.67461	14.3138	33.3582	7.47598	6.5905
comp_159_116885_c0_seq3	1.10192	1.97937	1.13909	1.07279	0.449417	13.0842
comp_159_116894_c0_seq1	60.4901	13.5316	43.4742	72.4942	7.90864	24.007
comp_159_116903_c0_seq1	18.6989	16.3738	6.69059	22.3376	44.4336	21.938
comp_159_116910_c1_seq20	0.592707	0.859933	0.655737	8.92141	5.72727	7.19648
comp_159_116913_c0_seq1	3.33245	0.997679	24.7001	1.24837	0.381513	14.8097
comp_159_116919_c0_seq3	0.0277953	0	0.0799528	4.59238	0	1.55113
comp_159_116931_c0_seq1	3.58903	2.05219	4.26671	7.15312	0.298911	2.2378
comp_159_116940_c0_seq1	124.319	38.5476	54.5834	33.028	31.0882	71.8008
comp_159_116955_c0_seq2	0.15678	0.335266	0.241594	0.0940801	0.243591	4.15402
comp_159_116958_c0_seq1	1.32665	2.0899	1.19253	8.59118	1.54593	1.04554
comp_159_116959_c0_seq6	2.12102	0.932557	0.176843	1.90814	0.969534	1.42392
comp_159_116970_c0_seq1	5.32375	1.45723	0.364612	3.31299	5.93716	57.7176
comp_159_117040_c0_seq1	0.562787	0.673956	0.112705	0.907701	3.77325	3.64813
comp_159_117066_c0_seq1	0.761308	0.527351	0.547474	0.731548	0.202941	5.21878
comp_159_117101_c1_seq1	15.6792	6.1828	4.6196	21.9204	7.7371	17.7293
comp_159_117118_c2_seq5	57.4439	60.9069	22.5342	63.3984	113.319	30.7854
comp_159_117120_c1_seq4	0.182476	0.42554	0.635392	2.55499	15.9186	12.1063
comp_159_117130_c0_seq1	5.64351	23.556	29.9394	5.21192	69.7843	44.3976
comp_159_117142_c0_seq17	0.194807	1.40987	1.76026	0.385429	3.05372	1.77018
comp_159_117143_c6_seq13	0.741558	0.874164	0.816571	5.80808	0.718305	1.64822
comp_159_117156_c1_seq3	1.00253	1.68078	2.32623	1.36629	0.145379	4.62198
comp_159_117165_c5_seq4	9.90921	2.42153	9.19858	9.07045	4.11984	6.01718
comp_159_117166_c2_seq3	7.05778	1.55539	3.45409	9.40179	0.772934	1.42121
comp_159_117194_c0_seq1	3.12232	0.742513	0.382184	10.2009	7.10476	37.6303
comp_159_117200_c0_seq3	4.25709	0.962319	1.21079	12.0152	1.04045	37.8625
comp_159_117229_c1_seq5	0.241349	0.922649	1.16151	0.147304	2.43982	1.17148
comp_159_117233_c0_seq1	8.85134	0.993728	4.10387	6.62481	1.02917	1.7045
comp_159_117238_c5_seq1	0	0	0	0	0	1.94149
comp_159_117267_c0_seq4	0.767211	2.09882	7.60258	0.561756	2.95491	23.2134
comp_159_117283_c0_seq2	56.2179	37.5684	137.755	106.609	145.328	97.2798
comp_159_117286_c0_seq7	1.70513	1.62764	1.32927	7.61924	3.78426	6.85751
comp_159_117304_c0_seq2	17.7366	6.93062	14.4802	16.3144	10.2715	2.85657
comp_159_117304_c0_seq3	37.8537	26.6661	1.68125	7.25309	12.7136	1.32927
comp_159_117314_c0_seq1	8.00945	5.18511	2.91177	6.12463	6.78243	14.2135
comp_159_117318_c0_seq2	11.673	3.94638	17.6261	3.74325	3.23865	10.3689
comp_159_117322_c0_seq33	0.402165	0.126738	0.142066	0.60262	0.629234	24.7746
comp_159_117325_c0_seq1	0.4527	3.84907	6.92763	0.329609	3.81084	3.54675
comp_159_117336_c0_seq3	0.750688	0.0781716	0	5.82675	0	0.749995
comp_159_117340_c2_seq19	0.0070319	0	0	2.23503	1.22366	1.54659
comp_159_117358_c2_seq2	1.33586	2.03299	10.7939	0.506578	3.99541	7.22745
comp_159_117361_c0_seq2	1.6143	0.489115	0.923106	0.462955	0.211531	5.51204
comp_159_117370_c2_seq14	0.0126865	0.311447	0.410543	0.373033	5.08452	2.03371
comp_159_117370_c2_seq20	0.461293	24.6169	17.3327	0	32.3284	15.3951
comp_159_117370_c2_seq34	0.19485	41.1874	22.7787	0.293813	29.5817	14.4218
comp_159_117370_c3_seq2	0.983368	97.686	58.0995	0.305977	134.215	41.4869
comp_159_117373_c3_seq19	0.0567054	0.0475345	0.0815562	2.97742	0.974429	2.71152
comp_159_117373_c3_seq36	0.123961	0.23409	0.260572	5.72108	1.91341	2.85369
comp_159_117391_c1_seq13	0.0443774	0.150573	0.170201	0	0.0241324	1.66719
comp_159_117391_c1_seq6	0.0426813	0.0596309	0.153465	0.129483	0.00773669	1.19871
comp_159_117392_c1_seq2	28.7527	43.7842	48.8753	9.01271	40.1509	27.0167
comp_159_117424_c0_seq3	2.28706	2.08164	2.1268	9.28138	19.9581	5.13233
comp_159_117424_c0_seq4	1.34065	0.675987	0.663543	5.87845	9.64581	2.99928
comp_159_117428_c0_seq3	0.101151	0.556105	0.661273	0.296136	16.6818	6.29883
comp_159_117444_c0_seq1	20.9567	3.65009	2.05078	0.439598	0.341461	2.84853
comp_159_117445_c2_seq1	0	0	0	5.48368	1.92157	8.00163
comp_159_117445_c4_seq1	0.702247	5.02235	4.29642	1.83565	1.32417	1.042
comp_159_117445_c4_seq5	0.685059	4.36202	3.28694	1.9886	1.54062	1.02183
comp_159_117456_c0_seq1	1.64743	1.34596	1.6608	6.7692	0.502358	0.454878
comp_159_117466_c0_seq1	0.585828	0.694602	1.2847	5.27082	3.50115	6.34682
comp_159_117466_c1_seq2	1742.18	1100.57	592.677	2081.78	1631.72	476.856
comp_159_117473_c0_seq1	168.214	1051.71	531.108	81.6484	995.451	172.096
comp_159_117477_c0_seq2	0.132466	3.4899	4.71099	0.202338	4.61023	5.90332
comp_159_117477_c1_seq1	0.0714929	0.428075	1.91939	0.133471	2.20308	3.15525
comp_159_117491_c2_seq1	146.942	41.5478	116.637	145.251	35.4492	297.794
comp_159_117497_c3_seq2	0.0660099	0.197622	0.0712037	3.76635	11.2176	4.87551
comp_159_117499_c0_seq4	25.6193	24.353	28.9255	56.7562	89.5809	95.4716
comp_159_117504_c3_seq70	0.0168235	0.0302199	0.0483925	0.506452	12.003	4.35365
comp_159_117517_c0_seq3	0	0	0	1.98534	1.47317	1.36231
comp_159_117533_c2_seq5	1.80594	0.368115	1.17896	1.5961	0.863665	0.728778
comp_159_117600_c0_seq2	5.17392	2.03562	1.81832	19.0854	1.34035	1.24389
comp_159_117602_c3_seq2	17.7205	10.2171	14.8692	18.3971	3.23407	2.5633
comp_159_117609_c0_seq1	1.05298	4.10199	4.23315	1.08357	16.5575	10.0367
comp_159_117640_c0_seq2	0	0	0	2.04833	0.592464	1.16331
comp_159_117653_c0_seq1	0.0348842	0.0939937	0.225774	0.842564	5.7005	10.7548
comp_159_117667_c0_seq2	7.62651	4.51295	1.28612	3.1481	5.25185	1.87311
comp_159_117671_c0_seq1	0.813108	13.4374	13.1758	0.702075	8.07693	2.12051
comp_159_117681_c0_seq3	0.733518	0.798556	0.887141	2.03078	0.453281	6.03801
comp_159_117684_c0_seq1	0.0349672	0.188434	0.17602	5.16533	13.1395	7.84372
comp_159_117692_c0_seq3	0.0604593	1.73765	2.41736	1.06664	2.27514	1.12466
comp_159_117697_c0_seq9	16.5239	3.35965	0.828608	11.3753	11.987	21.2147
comp_159_117702_c1_seq5	0.0363953	0	0.0523453	0.738921	0.613545	7.68617
comp_159_117702_c1_seq6	0.120343	0.0524052	0.204552	1.79225	2.09416	16.7117
comp_159_117713_c0_seq3	0.424826	0.353294	0.0848616	0.793112	0.0898412	3.84798
comp_159_117724_c0_seq3	8.16925	0.717646	0.592985	25.9715	0.474486	2.0459
comp_159_117724_c0_seq8	8.25838	0.721743	1.12472	25.6581	0.498388	2.47987
comp_159_117736_c0_seq4	11.7243	1.89003	1.34343	2.79616	0.472921	0.290768
comp_159_117739_c0_seq2	1.35173	1.60127	1.58746	6.02522	12.5068	23.8252
comp_159_117763_c0_seq8	0.239694	0.0627902	0.150823	13.3197	9.41745	13.9664
comp_159_117806_c0_seq2	5.68746	10.0683	34.5665	2.3704	9.03027	32.9069
comp_159_117812_c0_seq3	0.0934377	0.122067	0.855185	0.0237872	0.0184769	2.9929
comp_159_117813_c4_seq6	0.150421	0.828619	1.25479	0.168494	0.638034	3.48942
comp_159_117814_c0_seq2	0.947607	0.41609	0.0681445	2.60942	0.240477	4.33769
comp_159_117824_c0_seq9	1.66913	0.696962	15.7145	7.87228	0.203032	7.94246
comp_159_117828_c0_seq2	0.710122	0.100046	0.600782	0.233953	1.47651	19.403
comp_159_117850_c0_seq13	0.289849	0.876584	1.03159	2.25964	17.803	11.6597
comp_159_117850_c0_seq15	2.23165	3.30467	4.0207	13.8008	3.8756	6.58403
comp_159_117858_c1_seq16	0	0.0876028	0.105212	5.01893	2.87745	4.57595
comp_159_117890_c0_seq1	0.910719	0.756394	0.781676	1.37801	0.862691	21.4898
comp_159_117901_c0_seq2	0.018707	0.0448045	0	0.196449	0.0203457	16.5088
comp_159_117901_c0_seq5	0	0	0	0	0	6.78643
comp_159_117914_c3_seq10	0.0330173	0.0988482	0.102888	2.9048	1.83737	2.10749
comp_159_117917_c0_seq12	0.125062	0.0855803	0.0513913	0.275172	0	2.61962
comp_159_117917_c0_seq4	0.459092	0.610864	0.42185	0.607101	0.221915	9.05627
comp_159_117939_c1_seq2	0.562095	0.288483	0.0513289	0.287331	1.5526	1.25941
comp_159_117941_c0_seq5	5.3816	1.67183	1.23064	3.01094	0.232652	2.84579
comp_159_117948_c0_seq4	1.47803	1.57333	0.236197	0.475222	0.452484	37.3298
comp_159_117955_c0_seq7	17.1191	1.97359	4.67393	25.2318	5.48368	15.5087
comp_159_117967_c0_seq58	1.01228	0.974395	1.05968	9.15913	16.0335	17.5824
comp_159_117969_c1_seq1	25.0706	4.30312	4.89086	10.2554	9.80767	83.6849
comp_159_117974_c0_seq2	1.43653	36.9945	22.3395	7.98759	74.2876	20.0265
comp_159_117976_c0_seq3	40.7104	0.169686	11.8671	50.7753	0.557162	12.0341
comp_159_117985_c0_seq1	1.21331	0.0492536	0.0443654	0.590281	0.212478	40.8418
comp_159_117996_c0_seq2	20.9019	7.3263	4.65962	34.6696	16.665	4.49512
comp_159_118000_c0_seq17	0.52084	1.86157	8.66645	2.38976	12.7498	9.33787
comp_159_118003_c0_seq1	169.435	52.7187	4.14377	153.744	55.3468	5.02485
comp_159_118009_c0_seq10	0.0955229	0.0898792	0.235518	0.105089	4.60829	1.8441
comp_159_118013_c0_seq2	2.55281	0.509513	2.44771	2.1902	0.35386	4.61452
comp_159_118021_c0_seq5	0.828001	2.60684	3.39974	0.373985	5.8099	5.81607
comp_159_118048_c0_seq7	4.70849	0.754282	0.415822	2.44336	2.86369	3.94321
comp_159_118055_c0_seq4	3.42456	0.619921	5.39784	5.53377	1.53746	18.7362
comp_159_118063_c1_seq3	0.763603	2.6498	6.32117	39.1042	27.3308	15.548
comp_159_118064_c0_seq1	4.16255	0.484135	0.538379	1.63529	0.439691	0.91751
comp_159_118090_c0_seq4	0.940641	0.578045	0.872246	10.1206	0.646131	8.78946
comp_159_118093_c0_seq7	2.58676	0.139747	0	0.51742	0.719205	1.27692
comp_159_118105_c0_seq4	0.0834083	0.199768	0.257061	0.383728	0.842353	8.07067
comp_159_118120_c1_seq2	1.91596	1.57357	3.08291	2.32294	0.199597	1.4057
comp_159_118120_c2_seq4	2.42776	0.591319	0.611542	0.643371	0.70113	0.660377
comp_159_118135_c0_seq6	1.55009	1.51154	1.36949	0.930175	0.9754	13.5571
comp_159_118136_c0_seq1	5.04976	4.70218	1.20156	15.9478	7.58194	1.54391
comp_159_118140_c0_seq53	0.0397935	0.00595675	0.0071541	37.7769	24.8911	93.3837
comp_159_118175_c3_seq1	0	0	0	2.13858	0.210744	1.45925
comp_159_118177_c0_seq2	0.566422	2.27652	0.859292	0.836552	1.90719	0.186787
comp_159_118192_c0_seq5	1.17553	1.59235	1.41353	8.12182	0.754525	8.1184
comp_159_118199_c1_seq7	5.7976	0.945404	0.0354824	2.34895	7.19092	17.5469
comp_159_118204_c0_seq11	0.018997	0.0454991	0.0273224	0.691582	0.268595	12.6801
comp_159_118216_c0_seq1	0.686851	1.94969	1.82937	0.160286	0.456512	3.96662
comp_159_118220_c0_seq47	0.0668046	0.128001	0.144122	7.5018	6.25574	10.424
comp_159_118230_c0_seq13	0	0.011194	0	8.67753	40.3606	21.3056
comp_159_118239_c0_seq2	1.18216	0.81634	0.955609	0.906156	1.9802	38.4479
comp_159_118244_c0_seq5	14.205	150.565	48.459	27.4568	53.4573	7.28511
comp_159_118251_c0_seq1	0.656893	2.49716	4.33936	1.67911	8.8723	8.65055
comp_159_118265_c1_seq1	44.2459	63.636	68.6523	82.3515	162.817	59.0719
comp_159_118266_c0_seq4	61.4801	24.1104	23.9548	85.1261	207.311	48.994
comp_159_118288_c2_seq5	0.584921	4.15446	5.48269	1.42618	12.3996	5.53411
comp_159_118288_c2_seq6	0.235134	1.80211	2.33344	0.570666	7.29687	2.98456
comp_159_118296_c0_seq3	0.571694	0.517641	0.310845	8.09262	3.51833	4.62307
comp_159_118301_c1_seq2	0.0489797	0.0469238	0.112712	0.822966	2.64221	15.3174
comp_159_118318_c0_seq1	0.056384	0	0.0180209	0.184212	0.327057	4.35992
comp_159_118331_c0_seq10	10.2715	2.75747	5.97412	13.2862	2.66802	35.7684
comp_159_118338_c0_seq1	20.1472	13.1724	7.6851	9.05866	5.79786	21.7717
comp_159_118343_c0_seq6	3.51999	7.63172	27.3178	3.91101	11.6856	45.1518
comp_159_118347_c0_seq33	0.730496	0.815685	4.49358	7.48461	11.3483	7.04813
comp_159_118357_c0_seq11	0	0.0190564	0.0572173	0.0891249	0.917275	2.638
comp_159_118360_c0_seq1	1.62097	1.35606	0.686178	1.15897	0.137536	1.62905
comp_159_118360_c0_seq5	6.62604	4.29183	2.48736	2.38263	0.506116	3.2756
comp_159_118365_c0_seq21	0	0	0	1.34908	5.7759	3.49765
comp_159_118367_c0_seq1	0.258262	2.6804	2.94678	2.60362	2.99611	3.08973
comp_159_118385_c1_seq11	8.97619	14.1418	15.7997	0.711413	4.26167	2.08907
comp_159_118390_c0_seq1	859.726	693.086	260.985	888.072	740.385	181.324
comp_159_118393_c0_seq1	0.597711	5.5115	8.76848	5.10512	5.07055	10.7915
comp_159_118413_c2_seq1	52.5208	49.2986	20.9447	30.5856	27.1706	5.44023
comp_159_118414_c1_seq18	0.0207386	0.0248352	0.0149136	6.5916	0.541328	1.67927
comp_159_118414_c1_seq6	0.232296	0.255626	0.316039	6.86555	11.847	9.59718
comp_159_118419_c1_seq3	0.125673	0.250828	0.187442	2.21585	11.5116	7.58876
comp_159_118425_c0_seq6	0.027914	0.142069	0.230846	0.0683982	1.54073	2.39009
comp_159_118429_c3_seq9	0.00863907	0	0.0124251	11.806	1.88857	1.71101
comp_159_118431_c1_seq3	0.188643	0.163155	2.57749	1.48209	1.04864	12.7865
comp_159_118438_c1_seq28	0	0.0240713	0	0.365881	2.10964	0.984267
comp_159_118447_c3_seq14	13.913	2.59592	0.607856	19.2039	1.06018	0.663856
comp_159_118470_c0_seq1	0.615586	0.0631872	0.70829	4.55593	1.70247	2.90606
comp_159_118481_c0_seq8	0.0957896	0.401489	0.275538	0.201184	0.486177	6.46363
comp_159_118483_c0_seq2	322.319	580.718	122.209	534.819	743.209	164.418
comp_159_118487_c0_seq2	9.04491	3.03211	4.45326	12.0879	3.50027	11.2991
comp_159_118498_c2_seq28	0.0414627	0.350673	0.488249	0.177794	0.383306	1.40079
comp_159_118505_c0_seq1	0.646909	0.59716	1.49254	6.37827	0.337131	0.486657
comp_159_118518_c1_seq2	1203.26	847.549	432.755	1645.91	1031.44	264.413
comp_159_118522_c0_seq1	0.440345	0	0	1.04548	0.0208226	9.59485
comp_159_118538_c0_seq37	0.678131	8.80017	3.81687	0.922117	18.1618	4.46644
comp_159_118547_c0_seq1	3.08949	0.822171	0.384002	7.637	1.99119	0.834718
comp_159_118552_c2_seq1	0.0238503	0.0428422	0.0514538	0.95175	11.2578	8.67746
comp_159_118552_c2_seq34	2.30921	2.93342	4.01849	0.714546	14.2642	12.0198
comp_159_118561_c1_seq2	0.900227	0.556993	0	1.00839	1.02804	4.31781
comp_159_118563_c0_seq2	167.571	63.707	144.541	158.655	137.054	115.878
comp_159_118565_c1_seq3	0.671013	0.67601	2.44334	1.47642	4.81316	20.5121
comp_159_118566_c0_seq1	1.65552	0.890118	0.281837	5.70518	1.30815	47.8831
comp_159_118576_c0_seq2	10.3652	5.8832	1.87093	12.8081	18.3623	13.6891
comp_159_118593_c1_seq4	2.48381	2.56372	3.33364	7.10274	20.5522	25.6773
comp_159_118599_c1_seq36	0	0.0365694	0.0878401	4.48957	0.946552	0.952319
comp_159_118612_c0_seq1	7.50269	40.6197	45.5209	4.29756	20.2857	14.3238
comp_159_118645_c2_seq1	0.835438	0.28013	0.168219	0.678464	0.127207	6.70992
comp_159_118648_c0_seq2	0.132636	0.0907637	0.0545039	2.65308	0.0927356	3.14112
comp_159_118649_c0_seq31	0	0	0	0.237938	4.38703	2.59345
comp_159_118649_c0_seq8	0.0383708	0.0183801	0.0441493	0.483535	5.74234	3.45128
comp_159_118667_c1_seq8	0.849	1.04617	6.84861	1.06816	0.374702	13.6119
comp_159_118677_c1_seq3	0	0	0	0.0114664	3.64279	1.29484
comp_159_118685_c1_seq40	5.04303	11.3512	12.5079	4.5105	46.7178	25.1361
comp_159_118689_c0_seq20	0	0	0.133003	5.09301	0.402308	1.21428
comp_159_118706_c0_seq2	0.425404	14.0813	12.723	0.259639	19.2897	11.0166
comp_159_118708_c2_seq9	0	0	0	3.00917	0.297815	1.32563
comp_159_118714_c1_seq1	17.8878	5.82891	5.96506	22.4621	10.4663	23.0797
comp_159_118742_c1_seq3	61.6192	21.4551	47.2569	56.7667	51.3286	85.1817
comp_159_118748_c1_seq20	1.27374	2.23292	2.09664	4.774	12.8524	7.12249
comp_159_118756_c0_seq4	17.8049	17.5756	19.8759	3.12341	5.13333	4.64369
comp_159_118766_c0_seq1	2.24809	1.06716	0.0873864	6.15367	0.396489	0
comp_159_118785_c2_seq45	0.0526637	0.126133	0.0605946	3.62795	1.62667	0.910491
comp_159_118794_c0_seq3	0.0139438	0	0	5.68143	16.4694	17.8972
comp_159_118803_c1_seq6	0	0	0	0.675493	0	3.60343
comp_159_118807_c1_seq1	5.55364	1.59675	1.51305	6.21747	3.15311	4.37701
comp_159_118807_c1_seq5	1.98329	0.163797	1.22951	5.55394	2.78926	3.47975
comp_159_118831_c0_seq1	0.543522	3.16878	0	1.28173	1.68007	6.00997
comp_159_118839_c1_seq22	18.152	59.4168	13.3184	13.453	3.4276	9.20342
comp_159_118847_c5_seq1	0.0468768	0.0561365	0.0449469	4.50701	12.7458	9.62615
comp_159_118853_c1_seq13	0	0.0195357	0.0156417	3.49476	17.6477	15.4228
comp_159_118858_c0_seq2	0.0245881	0.0294451	0.459729	0	0.0534841	8.17912
comp_159_118858_c1_seq1	0.0397397	0.0237948	0.400088	0	0.129663	7.43581
comp_159_118865_c0_seq2	1.01572	4.27172	0.486949	1.60843	3.64286	3.06965
comp_159_118895_c2_seq21	4.21575	1.96304	14.2822	3.59097	4.70763	47.85
comp_159_118898_c0_seq5	14.3668	7.82425	7.70102	40.4007	6.36005	5.38501
comp_159_118905_c0_seq1	43.6398	77.9343	62.5145	31.7853	20.4391	17.898
comp_159_118909_c0_seq9	0.863377	4.95967	9.31625	1.44207	3.50817	6.21028
comp_159_118918_c0_seq27	0.00468718	0	0	0.603788	2.77319	1.15912
comp_159_118918_c0_seq38	0	0	0	0.576353	2.79023	1.24126
comp_159_118945_c0_seq19	0	0	0	6.12417	1.62565	1.19441
comp_159_118975_c0_seq3	0.0286622	0.0171619	0	0.762513	6.25018	2.74426
comp_159_118990_c0_seq6	0.331448	1.1497	1.14244	0.224042	6.60677	3.35791
comp_159_119010_c0_seq1	0	0	0	5.2265	1.0414	3.44515
comp_159_119025_c2_seq2	10.3715	43.5479	30.3027	5.42848	8.44146	9.81291
comp_159_119030_c0_seq1	5.18491	2.05712	1.4733	1.69911	1.26837	1.13814
comp_159_119044_c0_seq2	0	0	0	3.45489	1.10606	3.48462
comp_159_119066_c0_seq4	0.0630789	0	0	0.141315	0.00686046	82.6616
comp_159_119071_c0_seq2	0.288164	0.710643	0.635725	0.164128	2.64006	1.83846
comp_159_119098_c3_seq5	25.1208	51.4261	45.0802	58.0507	144.317	92.5421
comp_159_119105_c0_seq1	1.33774	3.35459	0.312444	1.26473	1.67876	0.36282
comp_159_119124_c2_seq5	0.0159939	0.031922	0.0460062	2.47084	23.5643	9.91136
comp_159_119126_c0_seq4	20.1771	1.63202	6.9079	5.92056	2.37152	5.8682
comp_159_119151_c0_seq14	0.0109403	0.0131013	0	4.58019	1.22556	1.5323
comp_159_119151_c0_seq2	0.856111	0.504067	0.359128	8.40097	2.97954	3.43486
comp_159_119151_c0_seq26	0.00712389	0	0.102459	3.59091	1.06922	1.6058
comp_159_119152_c1_seq9	1.67953	0.605251	0.335497	1.83995	0.735738	0.927404
comp_159_119160_c0_seq1	1.15707	0.799402	1.1393	12.1508	11.9357	47.0794
comp_159_119169_c0_seq29	0.705265	0.895764	0.568647	3.47869	1.5399	17.7671
comp_159_119176_c1_seq4	0.778385	0.167785	1.45536	1.70022	0.338629	48.2931
comp_159_119177_c1_seq2	3.61546	5.32056	1.62955	8.34209	4.97059	0.320391
comp_159_119194_c0_seq8	0.0527961	0.0158062	0.132884	0.18481	0.315815	4.02952
comp_159_119201_c1_seq33	0.149309	0.396475	0.25209	5.96275	16.5213	11.3512
comp_159_119201_c1_seq77	0.198571	0.25478	0.394391	4.93844	19.0204	12.3644
comp_159_119203_c0_seq23	0.937972	0.553716	1.65304	0.961877	0.38794	9.12154
comp_159_119215_c2_seq60	0	0.138449	0.0604647	2.07497	19.8211	9.08539
comp_159_119238_c0_seq33	2.52176	1.65314	0.574732	17.1036	34.927	1.35153
comp_159_119243_c0_seq14	0.00991484	0.00593667	0.0285199	2.0685	0.183317	0.406841
comp_159_119249_c0_seq2	3.77309	2.20102	1.08299	3.59381	4.8257	1.65676
comp_159_119252_c1_seq28	0	0.0234854	0.00705152	1.7025	0.938495	1.4646
comp_159_119254_c0_seq4	1.49791	0.69905	0.681156	1.63469	1.55725	25.3209
comp_159_119262_c0_seq2	1.67386	1.25773	0.424838	4.50359	0.999484	0.287307
comp_159_119287_c1_seq3	0.394352	1.45048	4.03099	1.28181	4.27365	10.834
comp_159_119327_c1_seq2	1236.62	1004.46	925.189	1920.42	3884.17	2250.8
comp_159_119332_c0_seq10	0.114337	0.224552	0.309155	0.95415	6.58323	4.10612
comp_159_119349_c0_seq1	1259.09	1159.11	508.878	1501.7	1425.86	334.373
comp_159_119362_c0_seq1	653.974	379.035	1052.08	1192.76	2009.62	1150.04
comp_159_119380_c0_seq1	108.693	0.214472	13.9996	110.462	0.934962	13.0418
comp_159_119381_c0_seq1	0.068991	0.15491	0.0744194	10.6864	8.14125	0.452951
comp_159_119401_c1_seq2	0.389527	1.02805	0.201249	1.35028	4.34755	0.409678
comp_159_119403_c0_seq1	0.566495	0.0753774	0.0362115	1.04878	0.0684578	153.323
comp_159_119409_c1_seq1	2.5994	0.235823	0.11329	0.477933	0.356959	0.316038
comp_159_119415_c1_seq1	0.295943	0.466318	0.492845	3.0969	21.4974	9.88531
comp_159_119415_c5_seq4	0	0	0	1.14692	0.505929	0.76905
comp_159_119417_c0_seq1	6.6737	15.8118	22.5169	10.9416	56.2007	48.1693
comp_159_119420_c0_seq12	0	0	0	2.85596	10.5319	4.778
comp_159_119420_c1_seq12	0.169278	0.253395	0.243464	3.29854	11.8084	4.68732
comp_159_119455_c2_seq2	0.149101	0.224337	0.170456	6.65385	2.06238	6.5344
comp_159_119484_c0_seq1	0.326558	0.668925	0.753944	6.76235	2.10295	2.39786
comp_159_119488_c1_seq6	0.144689	0.792495	1.59655	0.179343	2.97185	1.64292
comp_159_119501_c0_seq2	0	0	0	0.0697894	0	3.58598
comp_159_119504_c2_seq1	9.82767	12.7799	13.301	8.41509	7.44089	79.8117
comp_159_119519_c1_seq1	3013.68	1933.5	1117.82	2942.66	2706.39	802.345
comp_159_119526_c4_seq49	2.13639	2.66295	3.0805	5.47838	24.268	16.9759
comp_159_119528_c0_seq1	2.8523	14.8544	13.2079	2.06395	19.5989	5.50823
comp_159_119530_c1_seq7	1.97876	0.109367	0.0437837	16.4532	1.15882	0.666219
comp_159_119534_c1_seq2	1.25599	1.05459	0.519085	13.3614	2.70847	5.91596
comp_159_119537_c1_seq1	0.0936541	0.386308	0.778252	0.509961	0.260304	6.62697
comp_159_119549_c0_seq1	317.666	151.572	106.708	319.388	176.474	89.6609
comp_159_119561_c2_seq10	0.0212022	0.0528964	0.0559055	0.739698	6.19915	3.53413
comp_159_119566_c0_seq6	2.74895	0.0510381	0	0.328212	1.04294	0.0466353
comp_159_119567_c0_seq1	0.160016	0.138395	0.268499	0.174262	0.0773482	3.63806
comp_159_119567_c0_seq32	1.13025	0.614092	0.481652	0.89385	0.603247	10.249
comp_159_119588_c0_seq2	0.662904	2.77369	2.07914	0.212477	2.87521	2.2198
comp_159_119589_c3_seq17	0.271888	0.664213	0.297191	0.791841	10.3852	9.28222
comp_159_119594_c2_seq31	0.0531033	0.0141317	0	3.7838	21.1833	9.51018
comp_159_119596_c1_seq2	0.0322804	0.0869777	0.162495	3.92096	9.19832	4.65368
comp_159_119600_c0_seq1	0.776227	0.23506	0.102658	2.0363	0.0582224	7.1757
comp_159_119606_c0_seq11	1.49271	0.133764	0.21907	5.10431	0.0662641	0.211115
comp_159_119612_c0_seq41	0.0208394	0.0178256	0.017127	0.779496	6.24257	2.61258
comp_159_119612_c0_seq82	0.0303482	0	0.0218241	0.72663	5.53192	2.57028
comp_159_119621_c4_seq32	0.680799	1.09641	0.765317	35.4563	7.2682	3.63912
comp_159_119623_c0_seq1	0.0647028	0.0193709	0.0232646	0.520925	0.105556	2.60188
comp_159_119631_c1_seq3	0.011713	0.0374045	0.0673845	0.0984019	1.32486	1.03388
comp_159_119649_c0_seq2	0.0445027	75.5808	31.3628	0.174473	89.242	41.1287
comp_159_119659_c0_seq1	3.36539	1.65603	1.06486	2.89584	2.27598	0.823541
comp_159_119670_c0_seq2	50.8181	97.0434	151.531	219.294	564.881	458.36
comp_159_119680_c0_seq1	0.100595	0.0501943	0.0602837	0.070426	1.44053	0.532026
comp_159_119680_c1_seq8	1.02796	0.390732	0.282572	0.569838	4.16297	1.4972
comp_159_119705_c1_seq3	1.20881	1.52246	0.074938	1.40073	1.02003	0.0798188
comp_159_119706_c2_seq4	0.106093	0.315272	0.276918	6.62971	2.17953	3.28491
comp_159_119738_c0_seq8	0.314948	0.754322	0.821672	0.22562	0.242963	10.0102
comp_159_119745_c0_seq10	0.0851491	0.125144	0.155865	2.46577	7.48442	6.23408
comp_159_119778_c0_seq2	6.38072	6.21365	25.0704	8.30583	10.7527	68.8835
comp_159_119780_c0_seq8	3.14292	1.16654	0.42295	4.0661	4.6376	3.64018
comp_159_119784_c2_seq65	2.62877	4.03365	4.77294	15.6628	3.73096	3.00567
comp_159_119786_c0_seq4	10.9365	7.20821	3.33804	15.6121	20.2013	7.55099
comp_159_119787_c1_seq2	0.107326	0.257053	0.26462	0.236149	3.88538	1.39249
comp_159_119792_c0_seq3	0	0	0	0	0	1.08009
comp_159_119792_c0_seq6	0.0866056	0.184379	0.24912	0.0673687	0.450029	5.77021
comp_159_119796_c0_seq1	52.0737	23.0558	32.2388	71.6739	92.6975	107.379
comp_159_119822_c1_seq4	0	0	0.0251556	1.07756	0.228272	3.71927
comp_159_119824_c0_seq3	4.43356	5.90299	10.6679	3.06461	1.35299	16.7545
comp_159_119829_c2_seq2	0.242464	1.43105	16.9628	0.266745	6.78095	6.63276
comp_159_119845_c0_seq8	2.47578	0.09943	0.347392	1.0463	0.328373	25.8269
comp_159_119845_c1_seq2	2.72833	0.0657839	0.0263356	0.256387	0.298725	33.8614
comp_159_119847_c0_seq23	0.0335893	0.0603363	0.114735	1.67548	6.44327	5.50395
comp_159_119847_c2_seq1	3.67859	5.49058	3.32778	7.59915	33.5142	20.9544
comp_159_119855_c2_seq12	0.0721275	0.0616964	0	0.129846	0.0224131	2.00692
comp_159_119861_c0_seq6	0.0742217	0.0514585	0.0561836	5.85802	0.896455	0.62835
comp_159_119870_c0_seq39	0	0	0	0.758566	2.20106	1.65105
comp_159_119883_c0_seq15	0.0618414	0.100195	0.0680153	11.6845	4.30456	3.9606
comp_159_119897_c3_seq5	0.118232	0.128715	0.0772935	0.571885	0.0584493	2.89323
comp_159_119913_c0_seq4	12.167	4.24746	4.77837	3.9447	6.42111	19.9334
comp_159_119914_c0_seq3	3.58486	6.10168	7.54538	14.7287	7.65768	9.09938
comp_159_119921_c1_seq1	0.415059	0.306689	0.165116	2.47302	0.0576279	8.37797
comp_159_119933_c0_seq5	1.73514	1.493	1.86704	4.94901	41.2514	16.933
comp_159_119935_c0_seq3	7.38834	0.691801	0.393564	1.49002	0.859771	2.95434
comp_159_119944_c2_seq13	0	0.0338618	0.0135561	3.35213	1.32239	1.53672
comp_159_119947_c0_seq10	7.42924	9.05893	4.39646	5.66166	32.6568	6.19222
comp_159_119956_c0_seq1	0.354168	0.554103	0.35328	56.3327	18.3712	7.182
comp_159_119963_c0_seq2	9.31234	6.51921	8.63523	4.9754	3.9789	286.694
comp_159_119988_c0_seq8	0	0	0	2.23831	3.68022	3.95126
comp_159_120002_c0_seq2	1.71125	2.53375	2.82234	11.3357	40.9403	40.2484
comp_159_120003_c1_seq4	0.138565	0.526253	0.762996	1.32485	8.67619	5.53201
comp_159_120024_c0_seq4	13.7874	4.12773	2.69835	6.04807	1.85068	5.92006
comp_159_120028_c0_seq1	7.11367	14.1093	11.7385	5.02468	10.12	118.184
comp_159_120030_c0_seq1	0.0825587	0.187847	0.284975	0.242754	0.39508	4.07424
comp_159_120038_c0_seq5	0	0.0284922	0	1.48246	25.2426	15.6857
comp_159_120057_c0_seq1	0.796789	0.05301	0.254661	0.526834	0.633892	1.50962
comp_159_120064_c1_seq7	1.60899	0.837425	1.29947	10.5192	10.7621	20.8225
comp_159_120086_c0_seq1	5.96844	1.6409	0.62533	8.33845	4.54246	24.7393
comp_159_120106_c0_seq1	0.614949	0.0879309	8.13163	1.29799	0.179682	5.04168
comp_159_120112_c0_seq1	4.69172	1.37102	2.09861	3.01746	1.92877	41.6968
comp_159_120120_c1_seq4	7.97365	13.666	5.08961	17.2334	63.4797	36.4608
comp_159_120120_c1_seq6	12.5172	7.87451	8.17143	10.8459	14.3917	107.768
comp_159_120133_c0_seq1	1.72985	2.82969	2.84703	13.0719	4.42222	2.92708
comp_159_120158_c0_seq15	5.77958	6.44767	3.07889	4.73835	31.541	3.61559
comp_159_120168_c0_seq16	0.0992153	0.0950508	0.228313	8.61301	4.10045	14.1785
comp_159_120176_c1_seq2	0.965874	0.113601	0.80621	0.760725	0.0562759	30.7629
comp_159_120177_c0_seq18	0.0185127	0.0498815	0.0798773	4.58804	14.376	25.6505
comp_159_120183_c1_seq1	25.8635	36.4255	107.598	8.77849	34.3234	37.1683
comp_159_120188_c0_seq42	5.22846	7.34103	10.5782	6.26512	33.9983	21.5207
comp_159_120195_c0_seq1	2.37019	3.90915	1.98003	18.3025	6.45227	4.44161
comp_159_120211_c0_seq1	0.359424	0.0782585	0	0.838765	0	48.5655
comp_159_120212_c0_seq1	0.60917	0.801021	0	2.54212	0.168881	6.82255
comp_159_120217_c0_seq4	8.1482	14.4569	12.7925	13.025	49.4815	28.7265
comp_159_120233_c0_seq1	0.29063	0.309367	0.139332	0.195931	0.11707	7.06699
comp_159_120234_c2_seq12	0.0121418	0.0218103	0.0523886	4.23318	1.35355	3.27497
comp_159_120298_c1_seq1	0.00701847	0	0	0.108099	0	5.83665
comp_159_120308_c0_seq2	3.61496	2.30194	2.72339	1.60686	0.858093	14.0015
comp_159_120310_c1_seq9	7.03627	2.57544	2.55518	7.46269	9.81369	7.77601
comp_159_120325_c1_seq1	192.177	187.221	54.071	240.392	19.3952	2.90825
comp_159_120346_c0_seq1	1.92745	4.22068	6.63335	2.23613	19.6004	83.0371
comp_159_120348_c0_seq33	0.0160346	0.0384038	0.0345924	1.34708	9.609	5.07941
comp_159_120352_c0_seq2	0.496982	0.0530709	0.528119	1.41389	19.6377	9.06121
comp_159_120361_c0_seq1	2.23091	2.27156	0.205899	1.6203	2.66637	1.12265
comp_159_120364_c0_seq17	0	0	0	1.47547	1.22458	1.9997
comp_159_120364_c0_seq27	0	0	0.00471306	1.71145	1.50401	2.20881
comp_159_120364_c0_seq35	0	0	0	2.05791	1.53018	2.11338
comp_159_120364_c0_seq37	0.00320761	0	0	2.04352	1.33265	1.87075
comp_159_120364_c0_seq97	2.07416	0.814384	0.419178	4.75418	1.03547	1.87627
comp_159_120368_c0_seq1	154.815	59.5425	159.083	332.515	85.0069	73.5703
comp_159_120375_c0_seq2	2.51407	1.01404	0.755268	0.974247	0.728195	1.19951
comp_159_120387_c0_seq2	10.1917	5.35852	2.00189	14.9373	10.0177	5.13137
comp_159_120411_c1_seq4	4.60171	0.130431	0.704917	56.2926	0.473829	7.18054
comp_159_120415_c1_seq7	0.167677	0.200799	0.114839	3.84031	1.88445	3.9797
comp_159_120417_c0_seq1	5.92271	19.0645	15.9199	2.3474	25.4299	7.33787
comp_159_120432_c0_seq38	3.12668	2.26218	3.04054	6.85709	19.3344	12.1365
comp_159_120436_c0_seq10	0.117755	0.169219	0.0677443	5.8477	1.3917	3.83117
comp_159_120436_c0_seq22	0.0070793	0.0847769	0.0814541	2.4186	0.592857	1.93659
comp_159_120446_c0_seq17	0.856795	1.84025	2.06705	1.9543	8.77141	7.14638
comp_159_120455_c0_seq2	0.0590774	0.565976	1.04793	3.73155	2.52013	1.42217
comp_159_120467_c2_seq42	0	0	0	2.69649	1.05222	2.09729
comp_159_120492_c2_seq5	0.00517008	0.0433393	0.0594867	1.87491	0.809708	2.40433
comp_159_120504_c1_seq2	17.542	37.6689	113.582	92.0765	176.611	280.105
comp_159_120508_c3_seq5	0	0.00915185	0	3.14596	0.232728	1.33798
comp_159_120525_c0_seq14	5.6182	6.07348	2.93293	6.08914	2.2051	0.578748
comp_159_120537_c0_seq2	0.00725035	0.0347301	0.0938499	0.73093	3.92697	2.36419
comp_159_120549_c0_seq2	0.00411407	0	0	4.98279	1.05597	1.35052
comp_159_120549_c0_seq3	0.0080458	0	0	5.35679	1.19008	1.05207
comp_159_120560_c0_seq1	0.190802	0.228492	1.81803	0.601105	0.350184	3.04037
comp_159_120561_c0_seq4	3.52336	0.358506	0.430568	3.83705	1.4777	2.65843
comp_159_120582_c1_seq67	14.0345	17.2306	17.7047	7.63147	2.00859	2.09828
comp_159_120589_c1_seq1	45.1855	2.63768	9.32592	100.51	11.855	24.7775
comp_159_120591_c0_seq2	0.771418	3.5039	1.16552	2.98399	27.3097	12.6829
comp_159_120600_c0_seq4	0.285879	0.308114	0.205582	0.547053	0.217645	11.9287
comp_159_120605_c0_seq3	0.0489715	0.0439837	0.40499	0	0.585876	1.71475
comp_159_120618_c0_seq1	122.887	139.611	97.1026	244.63	166.007	100.654
comp_159_120622_c1_seq11	8.26967	6.10623	3.2668	4.6472	6.98756	7.15188
comp_159_120626_c1_seq6	0.138291	0.411782	0.618191	0.225033	2.62193	1.79132
comp_159_120644_c1_seq4	0.985057	2.25408	2.65754	0.623742	6.57821	3.38123
comp_159_120651_c0_seq1	33.3244	43.2837	54.5474	11.6115	15.6084	21.6051
comp_159_120663_c0_seq1	7.03313	6.31044	1.89472	9.22289	3.58197	7.53309
comp_159_120663_c2_seq1	8.02932	6.43028	1.94875	6.88604	1.82841	4.58514
comp_159_120664_c0_seq3	10.1701	9.61112	14.9134	11.5163	7.12965	84.3342
comp_159_120666_c2_seq7	6.67259	6.76702	7.93797	18.9241	4.12948	5.7894
comp_159_120677_c0_seq2	22.7184	5.05152	3.3368	18.2675	31.9179	20.3423
comp_159_120689_c0_seq2	34.5753	592.846	267.987	13.4674	524.579	82.7662
comp_159_120689_c0_seq4	17.3941	305.894	138.376	7.50957	261.752	45.3044
comp_159_120694_c0_seq5	2.35445	1.96141	0.441689	0.964242	3.83599	1.54782
comp_159_120695_c0_seq1	1.49439	6.97296	4.88197	0.567941	7.10486	2.38856
comp_159_120704_c0_seq45	0.146591	1.00749	1.97083	0.696079	0.429774	1.08098
comp_159_120707_c0_seq13	6.32161	2.66892	0.332635	12.0407	2.59923	7.09366
comp_159_120725_c0_seq2	13.8082	3.41324	6.17668	41.8903	24.1918	78.3913
comp_159_120725_c0_seq4	11.4722	8.5099	6.7165	29.6443	29.0363	50.2794
comp_159_120727_c1_seq2	33.6936	47.0702	44.1195	0.632438	0.303111	3.5228
comp_159_120736_c1_seq11	0	0.0448806	0.0898365	4.32048	0.801625	3.02099
comp_159_120737_c0_seq14	3.81125	3.0295	5.13197	3.54216	1.12939	12.8133
comp_159_120747_c1_seq5	0.508416	0.647501	1.81065	3.40118	1.22001	13.3429
comp_159_120749_c1_seq1	22.5844	10.5375	10.9273	37.8661	2.31154	4.77079
comp_159_120778_c0_seq1	0	0	0.0320781	2.20947	1.16436	0.823678
comp_159_120778_c0_seq3	0	0	0.0193481	1.89303	0.885179	0.610889
comp_159_120806_c0_seq4	4.42154	3.64651	1.06487	4.58481	4.26446	3.54875
comp_159_120814_c0_seq1	48.0735	15.945	27.7823	40.455	25.8361	27.8851
comp_159_120827_c0_seq4	1.50467	2.94108	3.14417	3.51563	16.3449	10.6944
comp_159_120829_c0_seq1	2230.19	491.712	960.571	2632.72	360.525	392.347
comp_159_120839_c0_seq1	6.87647	31.6152	38.6697	4.89155	53.8188	29.4202
comp_159_120845_c1_seq13	5.48848	1.43354	1.3806	1.59179	5.63764	2.63622
comp_159_120860_c0_seq1	0.685994	3.36615	3.18608	2.16936	13.7134	6.54699
comp_159_120877_c0_seq4	0.0308901	1.31321	1.51054	0.443331	5.34598	5.78839
comp_159_120885_c0_seq13	8.28794	16.5855	11.3847	24.221	91.7352	32.5258
comp_159_120889_c2_seq6	9.98461	12.3733	3.21499	3.33857	3.37663	0.244599
comp_159_120894_c0_seq1	0.10202	141.827	45.1196	0.0357118	92.8714	27.2107
comp_159_120895_c0_seq4	0.0138557	0.0696893	0.175366	3.06917	0.30139	1.82542
comp_159_120904_c0_seq3	109.326	122.585	53.9272	164.293	220.683	60.5744
comp_159_120912_c0_seq12	10.371	1.98443	18.3224	3.66711	8.06181	98.198
comp_159_120921_c1_seq3	29.5774	6.28021	10.3871	27.6552	12.4586	74.9229
comp_159_120922_c0_seq2	0.014785	0	0	1.94596	4.14869	3.35697
comp_159_120925_c3_seq2	0.0994613	0.456581	0.524516	0.278528	4.38105	1.26972
comp_159_120933_c2_seq19	0.364243	0.767098	0.812903	1.53002	15.9007	6.91762
comp_159_120950_c0_seq21	3.40594	2.35024	5.63038	34.8074	6.26795	41.5637
comp_159_120952_c0_seq5	24.6585	13.4114	12.4669	30.4966	1.51908	8.02144
comp_159_120966_c3_seq4	2.96246	15.5345	4.03512	2.27252	24.949	46.5972
comp_159_120969_c0_seq3	0.378994	0.765405	0.826869	1.43908	5.77421	2.9662
comp_159_120972_c0_seq1	0.107983	0	0	0.100797	0.176164	24.7147
comp_159_120992_c0_seq24	1.69658	0.677237	0.305012	8.90821	2.61403	47.3393
comp_159_120995_c0_seq2	0.00387756	0.009287	0.373651	0.0271464	0.0463895	13.3907
comp_159_121000_c1_seq1	4.33973	0.87186	1.1087	4.01763	0.589987	2.17126
comp_159_121015_c0_seq3	0.381089	0.0633843	0.27405	0.889325	0.449012	29.41
comp_159_121015_c1_seq4	9.46367	3.62441	24.2336	6.67287	2.82496	30.7079
comp_159_121020_c0_seq14	0.824062	0.0537702	0.083572	23.4577	2.07976	1.90458
comp_159_121020_c0_seq2	0.0804458	0.155209	0.167123	1.94615	9.04578	5.91241
comp_159_121026_c0_seq1	0.164747	0.443903	0	0.115338	0.313564	12.8894
comp_159_121029_c0_seq2	3.12802	0.107367	1.00293	1.04613	0.444215	17.8333
comp_159_121029_c0_seq7	4.9472	0.536708	0.842925	1.97914	0.974878	17.5416
comp_159_121038_c0_seq2	5.34167	4.71802	1.42528	5.67435	5.27508	1.36648
comp_159_121039_c0_seq2	0.651999	0.350009	0.74372	20.2573	3.80232	3.02595
comp_159_121045_c0_seq3	1.95142	0.108692	0.19581	2.16045	0	0.24829
comp_159_121052_c3_seq20	0.633669	0.301987	0.29759	0	0.344589	1.81835
comp_159_121062_c0_seq1	250.006	60.7761	111.974	257.052	64.4161	147.692
comp_159_121079_c2_seq1	0.0721781	0.0658556	0.202676	2.56025	1.97	1.25238
comp_159_121083_c0_seq1	0.0385346	0.125255	0.166266	5.35701	1.83806	4.21656
comp_159_121086_c1_seq7	0.0329089	0.0630552	0.0946621	7.2804	11.4104	6.69062
comp_159_121089_c1_seq7	62.4008	47.1704	10.4105	32.4053	41.5332	8.26201
comp_159_121096_c1_seq13	0.0331164	3.01401	2.33385	0.0463691	1.15256	0.688501
comp_159_121099_c0_seq14	10.1342	0.608016	0.847069	9.29866	1.34737	5.42232
comp_159_121110_c0_seq1	1.13708	2.57401	2.69924	0.42646	5.19598	2.60271
comp_159_121114_c0_seq17	0.105309	0.252221	0.416513	16.9753	9.84988	26.388
comp_159_121124_c0_seq40	2.02591	0.748288	0.652961	2.97335	2.88828	1.27132
comp_159_121136_c0_seq2	13.0767	13.8332	0.087749	10.3082	12.9283	2.35886
comp_159_121147_c0_seq1	25.5775	25.1449	5.28285	13.5005	19.061	12.3273
comp_159_121149_c0_seq2	0.113214	1.13546	0.773441	0.0792603	0.761878	6.48832
comp_159_121173_c3_seq2	0.886054	0.336964	0.215264	8.03899	0.983206	5.82381
comp_159_121177_c0_seq13	0.0338016	0.129531	0.126399	10.7436	2.64691	6.82773
comp_159_121200_c1_seq27	1.20496	1.30875	1.49121	2.79699	11.8077	6.00552
comp_159_121200_c1_seq3	1.48477	1.21656	1.49068	3.16736	12.0732	5.87762
comp_159_121222_c1_seq1	4.12171	3.13306	0.945962	3.23348	1.78039	21.0631
comp_159_121222_c1_seq8	3.96185	2.67658	3.01032	9.43043	9.22757	59.1954
comp_159_121226_c0_seq12	4.16161	26.2922	16.5568	4.93409	52.648	21.4091
comp_159_121230_c0_seq19	18.715	8.47618	7.91555	29.4441	18.0763	9.07826
comp_159_121258_c3_seq7	0.0354795	0.157812	0.26243	5.24455	2.81688	4.50342
comp_159_121259_c1_seq28	0.553057	1.02771	0.356573	0.774381	0.0622247	3.40148
comp_159_121276_c1_seq3	18.2293	20.4819	15.816	23.9346	63.6556	38.6621
comp_159_121310_c0_seq21	0.0344753	0	0	6.7339	0.95613	4.16848
comp_159_121329_c2_seq39	0.0738261	0.117879	0.176967	10.0441	2.04748	1.61565
comp_159_121330_c0_seq8	0.300342	0.536898	1.058	5.96061	1.93624	3.92942
comp_159_121332_c1_seq1	0.182473	0.336517	0.740084	1.89067	4.68361	2.86722
comp_159_121359_c0_seq3	0	0	0	1.47121	2.17336	1.66464
comp_159_121365_c0_seq1	0.126507	1.12973	0.790173	0.146767	1.1243	0.692136
comp_159_121401_c1_seq2	4.06525	4.40204	1.06779	6.14847	3.2594	0.594428
comp_159_121457_c1_seq1	56.691	59.0631	19.5191	55.236	79.9346	29.2472
comp_159_121461_c0_seq2	17.3564	1.76989	2.1529	84.3147	22.9984	1.92821
comp_159_121466_c0_seq1	11.8452	142.168	121.437	7.11942	97.5806	41.0845
comp_159_121468_c0_seq4	1.25358	0.711099	0.108449	1.17456	0.748331	11.1387
comp_159_121468_c2_seq2	0.642785	0.649481	0.14445	0.618761	0.3277	9.78099
comp_159_121477_c0_seq2	0.23505	0.750614	26.3123	0.146273	0.255641	5.8727
comp_159_121493_c0_seq1	2.57031	0.384754	0.226516	7.17135	0.739978	0.399817
comp_159_121496_c0_seq4	0.0434103	0.0371323	0.035677	6.46898	1.47035	1.64895
comp_159_121504_c0_seq4	0.303712	1.44512	1.12406	0.215461	2.77466	0.957109
comp_159_121505_c0_seq1	148.304	46.7159	113.628	138.243	73.9176	110.292
comp_159_121506_c0_seq4	0.537197	2.26817	3.32147	0.99256	1.64435	1.44227
comp_159_121515_c1_seq35	0.0994284	0.175101	0.277593	7.38674	0.852384	1.74076
comp_159_121517_c0_seq1	0	0	0	7.46044	1.46729	1.04542
comp_159_121521_c0_seq1	2.18576	1.10011	0.0759336	6.94887	8.63037	122.024
comp_159_121522_c1_seq15	0.417954	0.234475	0.579458	0.759194	4.27538	18.1657
comp_159_121531_c0_seq4	0	0.503586	1.81443	0.182733	2.41296	11.5829
comp_159_121544_c2_seq2	0.409945	0.532326	0.426218	3.12587	24.9787	14.5651
comp_159_121549_c1_seq1	1.68363	1.70705	1.08159	4.5419	5.4201	30.1027
comp_159_121570_c0_seq11	0.311485	0.153031	0.712192	2.78456	0.251907	1.34586
comp_159_121571_c0_seq21	0.791935	1.23249	1.49868	0.134679	0.67998	2.11201
comp_159_121571_c0_seq27	0.76658	0.950296	1.52914	0.0809059	0.54046	2.48693
comp_159_121573_c1_seq2	0	0	0	0.865311	4.97126	1.44177
comp_159_121577_c0_seq5	0.130569	0.554826	1.73857	0.861022	12.4187	26.3852
comp_159_121581_c0_seq10	0	0.00879309	0	2.50858	0.906398	0.7673
comp_159_121583_c0_seq2	12.6148	4.28833	0.95593	3.15275	6.38784	3.79966
comp_159_121586_c0_seq1	8.94633	8.63894	1.67345	21.143	6.68354	1.34862
comp_159_121593_c0_seq10	0	0	0	3.34197	7.60551	6.25109
comp_159_121594_c0_seq2	2.78582	37.1285	23.9033	3.77698	32.4638	19.1524
comp_159_121624_c0_seq11	0.440111	0.675578	0.632987	2.89631	10.1085	14.859
comp_159_121625_c0_seq3	0.105613	0.0843168	0.118143	31.309	10.3251	3.42842
comp_159_121630_c0_seq2	6.41574	0.355444	1.97027	1.33203	0.355924	35.6261
comp_159_121638_c1_seq3	6.49665	1.6868	6.40834	1.08675	0.484598	4.23069
comp_159_121644_c0_seq6	0.872822	0.187606	2.18878	0.282026	2.31235	7.76297
comp_159_121653_c0_seq1	0.0422694	0.188013	0.21712	2.70559	10.0088	9.03241
comp_159_121671_c0_seq5	45.3868	34.4391	74.7727	14.1326	20.9085	23.9419
comp_159_121673_c0_seq6	0.0365196	0.164	0.203531	1.86639	0.719901	0.344661
comp_159_121693_c0_seq1	0.00673555	0.556556	0.639366	0.056586	2.30023	1.57723
comp_159_121695_c1_seq1	2.32274	1.83759	2.31277	1.83952	1.8518	43.1153
comp_159_121697_c0_seq1	28.16	5.97533	18.6663	13.1183	0.14433	0.290419
comp_159_121697_c0_seq2	7.83304	2.83014	4.27506	8.63087	5.93563	7.758
comp_159_121709_c0_seq10	0.077556	0.038243	0.118106	0.651555	3.25987	1.91193
comp_159_121709_c0_seq4	0.117857	0.146005	0.157817	1.05841	5.5339	3.12623
comp_159_121717_c1_seq1	0.473549	2.70786	3.50756	0.430986	3.48934	3.13493
comp_159_121730_c0_seq2	7.59691	0.136952	0.164481	12.5128	0.817356	0.107261
comp_159_121731_c0_seq1	0.561543	0.548419	0.470467	11.2214	11.6455	5.31534
comp_159_121733_c0_seq6	0.480962	3.59686	0.352929	3.51835	14.2623	2.77103
comp_159_121745_c0_seq2	1.43502	0.674819	4.22346	5.64561	1.88429	11.6657
comp_159_121767_c0_seq16	0.0196486	0.086276	0.0329694	1.44895	0.509314	0.992585
comp_159_121777_c1_seq11	0.034451	0.033005	0.0297294	3.57924	1.4463	4.95342
comp_159_121780_c0_seq4	48.1548	30.5047	75.5216	7.3217	3.56591	11.3977
comp_159_121796_c0_seq1	1.7274	7.81338	5.6124	16.0201	12.9586	11.7281
comp_159_121823_c2_seq54	0.35169	0.739777	0.703744	36.8466	10.068	7.49579
comp_159_121823_c2_seq6	0.0951696	0.119667	0.191628	11.0202	3.12589	2.16605
comp_159_121825_c0_seq3	1.322	3.8652	8.92018	0.876289	2.72265	3.46252
comp_159_121830_c0_seq6	1.39673	2.22288	10.4118	0.771193	0.625505	24.6499
comp_159_121867_c0_seq1	24.4476	1.90971	5.88943	28.4975	4.08613	25.2281
comp_159_121874_c0_seq1	25.2605	1.5528	8.23381	31.1045	0.944604	4.16284
comp_159_121891_c3_seq95	0	0	0	2.119	1.20523	2.16272
comp_159_121899_c2_seq2	1.19741	3.24164	4.01158	0.150972	1.91333	1.00907
comp_159_121918_c3_seq21	0.25491	0.34689	0.511051	0.92475	4.57867	2.84424
comp_159_121932_c1_seq10	0	0	0	0.218053	0.0846871	16.4016
comp_159_121941_c2_seq2	0.0329258	0.0901249	0.169126	16.2411	2.37369	1.90435
comp_159_121950_c3_seq16	0	0	0.0067672	1.48891	0.859716	0.252278
comp_159_121952_c0_seq2	0.715357	1.2105	1.28607	7.21827	6.03813	6.17702
comp_159_121984_c0_seq5	1.63678	1.97643	1.62824	5.67217	0.326362	2.13428
comp_159_122004_c2_seq20	0.499223	2.44956	3.2727	0.219911	4.82965	3.97729
comp_159_122006_c0_seq10	0.0231828	0.0208216	0.0416782	4.11433	21.1038	18.201
comp_159_122013_c0_seq17	0.521906	0.372596	0.288703	1.09615	0.906017	20.0428
comp_159_122013_c0_seq18	1.39592	0	0	0.599393	0.465582	8.10569
comp_159_122013_c0_seq21	0.356886	0	0	0	0.0388149	9.41139
comp_159_122030_c0_seq1	11.869	31.1427	10.0154	8.9565	2.90881	1.60487
comp_159_122063_c1_seq15	0	0.0265316	0.0849724	4.32231	2.41764	3.19198
comp_159_122077_c0_seq2	12.1181	4.0077	2.63818	5.1094	3.39572	10.5162
comp_159_122078_c0_seq1	40.1967	48.5057	49.5109	18.5708	11.6372	111.276
comp_159_122084_c1_seq3	5.44297	1.68135	1.05115	10.166	23.9301	49.9722
comp_159_122085_c0_seq1	2.70489	2.7605	2.0793	10.7743	1.96364	1.65485
comp_159_122092_c1_seq3	0.892509	0.778962	3.50283	2.0016	0.41131	4.87476
comp_159_122105_c0_seq1	7.11058	2.43134	11.8767	5.41786	5.24806	42.7285
comp_159_122105_c0_seq3	4.47991	0.105381	2.35867	3.04673	0.774355	16.0892
comp_159_122107_c1_seq14	0.235211	1.4517	2.04709	25.9502	14.4306	14.9673
comp_159_122110_c1_seq2	32.8572	3.34215	6.16957	18.5074	2.93697	15.5519
comp_159_122114_c3_seq11	0.418868	0.328639	0.436245	5.05596	0.596941	0.474141
comp_159_122114_c3_seq21	0.129866	0.138239	0.145272	5.83895	0.172629	0.221049
comp_159_122114_c3_seq23	0.0904287	0.086633	0.117053	9.69883	0.304886	0.257269
comp_159_122115_c2_seq5	0.377018	0.53358	0.60797	0.0319936	1.67746	0.637567
comp_159_122133_c0_seq1	38.8113	17.5198	10.2765	15.6063	16.5055	7.26921
comp_159_122139_c0_seq2	0.13469	1.00004	2.16318	0.188591	1.47466	1.65559
comp_159_122155_c0_seq12	62.8631	2.68117	2.1555	7.0119	4.50234	4.15979
comp_159_122156_c0_seq11	2.05236	3.70421	4.57528	11.6076	4.08961	3.45685
comp_159_122161_c0_seq1	89.3921	51.8263	24.3128	74.7756	64.8298	38.6548
comp_159_122170_c2_seq22	1.56404	4.76855	6.18447	0.506309	5.67648	5.14377
comp_159_122172_c0_seq6	22.6222	5.85793	15.5563	35.2304	5.523	11.49
comp_159_122175_c0_seq13	0.00950158	0.00568923	0.0273312	1.70291	0.532197	0.748576
comp_159_122175_c0_seq5	0	0	0	3.36699	0.764366	1.22893
comp_159_122178_c0_seq68	1.13105	1.1778	1.19405	2.49096	12.9117	8.66341
comp_159_122181_c3_seq10	0	0	0	1.16173	10.5618	6.09463
comp_159_122181_c3_seq32	0.0690855	0.0689434	0.132482	1.01569	15.2905	7.49653
comp_159_122192_c2_seq5	0.483442	0.988429	1.86546	7.69362	1.67997	4.76095
comp_159_122193_c2_seq9	0.0166993	0.0499948	0.0240176	3.72943	1.59827	0.950185
comp_159_122195_c0_seq4	1.36016	1.68678	1.97557	5.89031	11.9134	15.298
comp_159_122211_c1_seq2	0.0219131	0.0196812	0.0315164	1.55713	19.6679	17.1802
comp_159_122212_c0_seq15	0.0216231	0.0258943	0.108847	0.72663	5.82052	7.68968
comp_159_122231_c0_seq3	4.3473	2.72242	1.60614	3.94632	6.95482	11.2013
comp_159_122232_c0_seq1	5.91479	8.77027	12.2751	6.59776	35.1247	17.4701
comp_159_122235_c0_seq5	0	0.00433805	0	0.491999	2.80909	1.60535
comp_159_122235_c0_seq9	0.00353539	0	0	0.574223	2.72233	1.49325
comp_159_122265_c0_seq14	1.39235	1.51925	0.92144	0.111022	6.78166	0.593454
comp_159_122297_c0_seq2	3.60736	3.41047	0.748406	3.85961	13.7433	8.58705
comp_159_122300_c0_seq1	2.67847	1.05248	7.4237	1.52358	0.348966	22.0883
comp_159_122301_c0_seq1	0	0	0	0.976422	1.67616	0.495991
comp_159_122310_c1_seq8	5.3889	4.06487	8.74965	8.3781	20.6336	8.89109
comp_159_122313_c3_seq17	0.128497	0.373706	0.0924049	5.16624	1.79682	0.431857
comp_159_122317_c0_seq1	1.51193	0.550586	2.55601	3.50353	2.71177	170.809
comp_159_122323_c0_seq5	3.9024	7.26023	5.91329	0.243932	4.28215	13.1535
comp_159_122339_c1_seq7	0.00992487	0	0.0071372	2.22346	0.588289	0.586444
comp_159_122356_c1_seq94	0.010384	0	0	0.654275	2.71046	4.88584
comp_159_122360_c0_seq2	4.61351	2.12676	1.66954	2.33385	4.62919	5.0808
comp_159_122360_c0_seq30	1.89256	0.784522	0.261727	0.662481	0.554169	0.796494
comp_159_122365_c1_seq23	0.0208445	0.134794	0.209856	2.88942	0.952159	2.02997
comp_159_122365_c1_seq53	0.0573244	0.108692	0.247339	2.06012	0.981949	2.33131
comp_159_122376_c0_seq1	3.75345	3.4448	2.06092	5.62984	2.01205	34.0974
comp_159_122378_c0_seq7	0.911361	1.50962	1.81604	2.04287	7.45757	5.53567
comp_159_122392_c0_seq1	8.36498	1.14974	10.8331	10.7767	0.859585	8.7469
comp_159_122401_c0_seq3	24.729	10.5649	7.86478	9.73244	16.7979	18.4427
comp_159_122422_c0_seq19	0.00630519	0	0	2.32187	17.4524	9.87981
comp_159_122425_c1_seq4	1.48877	1.0617	0.312762	3.88804	0.473021	4.99698
comp_159_122427_c0_seq3	0.230145	0.0612458	0.202281	0.680295	0.556234	17.5162
comp_159_122427_c0_seq6	0.466996	0.0159784	0	0.392328	0.0580462	14.1036
comp_159_122434_c0_seq10	0.00712561	0	0	0.3492	2.58844	2.08181
comp_159_122484_c0_seq2	2.82062	1.09168	0.154249	4.42992	0.851493	0.974035
comp_159_122501_c0_seq5	6.23026	4.1854	1.64434	4.08312	9.24719	32.693
comp_159_122512_c1_seq15	0.00581864	0.00696801	0	0.578448	3.79701	5.93396
comp_159_122520_c0_seq4	5.11546	5.64181	4.94212	7.75038	30.8787	9.81684
comp_159_122533_c1_seq2	0.225172	0.10786	0.0647703	0.346809	0	5.96261
comp_159_122537_c2_seq12	0.0169985	0.101781	0	4.54599	11.7766	7.92369
comp_159_122546_c0_seq4	0.0679379	0.197583	0.0977113	0.380502	0.232223	4.06743
comp_159_122553_c0_seq5	18.9948	13.9907	7.36566	9.74772	19.1357	28.6541
comp_159_122555_c3_seq59	0	0	0	5.70675	3.59733	2.52877
comp_159_122556_c0_seq18	1.19542	4.20357	9.09671	0.365195	4.3732	3.27016
comp_159_122561_c0_seq1	281.663	129.242	62.4663	236.547	310.156	162.19
comp_159_122562_c0_seq29	0.0061419	0.0294205	0.0530013	4.74708	3.55372	6.07545
comp_159_122562_c0_seq46	0	0	0	3.44753	2.05161	5.25805
comp_159_122570_c0_seq1	0.163481	0.161226	0.0553238	0.740571	0.324228	6.56616
comp_159_122589_c0_seq4	45.1915	21.2566	16.4239	11.8898	23.8407	532.953
comp_159_122599_c0_seq50	0	0	0	3.32416	1.76603	2.16892
comp_159_122612_c0_seq3	32.8021	15.6039	6.81203	34.7622	39.9941	3.38837
comp_159_122618_c0_seq1	121.204	46.7473	33.5116	41.7952	41.9842	70.688
comp_159_122635_c1_seq8	8.76706	2.32826	6.72402	42.7268	4.69622	7.08478
comp_159_122657_c3_seq18	3.00944	1.32352	0.504791	11.2716	5.66899	5.57279
comp_159_122657_c3_seq4	1.59044	1.12258	0.454459	6.19406	3.75737	1.39455
comp_159_122670_c0_seq2	5.38678	5.05206	2.70767	8.65845	4.8872	50.5381
comp_159_122682_c0_seq1	2353.36	1339.4	470.37	2795.56	1779.75	338.6
comp_159_122687_c0_seq3	1.14212	7.16173	7.38546	2.73246	9.23315	8.31521
comp_159_122698_c0_seq6	48.9006	22.6593	17.2213	65.917	47.0534	15.7872
comp_159_122699_c1_seq1	5656.23	4061.03	467.936	6110.74	3015.82	582.684
comp_159_122711_c4_seq1	0.0331538	0	0	2.06575	0.991596	13.7493
comp_159_122713_c1_seq25	0	0	0	2.61584	0.547446	0.932092
comp_159_122752_c2_seq13	0.0331247	0.088151	0.10587	3.60739	0.8166	2.54125
comp_159_122752_c2_seq15	0.0425252	0.0599121	0.097139	5.21176	1.03655	3.66783
comp_159_122753_c0_seq2	2.30852	0.133514	0.415027	2.39671	0.0641952	176.457
comp_159_122754_c0_seq2	3.42526	7.62348	5.56513	7.36829	36.5358	18.0847
comp_159_122759_c1_seq9	2.23656	0.662958	0.445881	2.79052	3.87752	2.78653
comp_159_122776_c0_seq1	0.108152	0.423867	0.661081	1.55562	1.34467	0.970946
comp_159_122778_c1_seq2	1.03812	0.685893	1.32574	0.213021	2.74478	3.26092
comp_159_122785_c4_seq11	4.56971	13.2624	21.1378	12.731	49.5466	22.2293
comp_159_122787_c1_seq16	0.413241	0.742305	0.621986	0.847736	13.7445	14.7221
comp_159_122798_c3_seq3	0.0147665	0	0	4.12481	22.8494	12.1588
comp_159_122813_c2_seq11	0.0318814	0.0839938	0.0733652	2.03557	19.8475	21.4546
comp_159_122818_c0_seq3	0.0830718	0.0552673	0.305331	0.917601	4.11589	4.43387
comp_159_122821_c0_seq34	0.0956027	0.151123	0.2475	3.67315	33.0565	14.5326
comp_159_122824_c0_seq5	0.274262	1.59317	1.22458	0.704985	5.7832	4.69417
comp_159_122826_c0_seq2	0.941689	1.53616	0.671857	0.425669	1.88707	22.9451
comp_159_122834_c2_seq96	0.200884	0.0880114	0.274826	2.61379	10.1354	9.82722
comp_159_122856_c2_seq5	3.72311	1.1095	1.23381	4.94877	2.50046	1.67087
comp_159_122857_c0_seq1	5.9448	0.463372	3.33908	10.6387	0.879928	0.500381
comp_159_122857_c0_seq13	10.9811	1.65356	7.31307	38.341	3.03397	6.70723
comp_159_122862_c0_seq38	9.55994	12.7332	12.9548	12.1606	38.5144	20.7653
comp_159_122867_c1_seq1	1.51047	2.08096	1.17273	6.79399	30.5151	14.4803
comp_159_122867_c1_seq6	3.06465	3.47745	3.53025	17.4358	66.9863	29.7668
comp_159_122872_c0_seq22	0.190786	0.173324	0.236549	12.0211	4.13567	7.07636
comp_159_122873_c0_seq2	16.2615	14.6538	13.3798	2.64229	12.2504	6.59807
comp_159_122878_c0_seq5	0.577717	1.18188	1.06459	2.49414	15.1998	8.64602
comp_159_122883_c0_seq5	0.918981	8.01634	8.90422	3.69769	11.0469	24.97
comp_159_122905_c0_seq16	1.34427	3.84644	6.3819	1.14099	9.7296	18.7512
comp_159_122907_c0_seq16	7.27477	3.58279	1.73227	26.1666	7.99587	5.48783
comp_159_122907_c0_seq19	11.2478	5.31679	2.33234	36.5514	9.68431	7.13572
comp_159_122911_c1_seq3	8.69206	6.5712	8.89908	9.71305	33.7715	22.836
comp_159_122918_c0_seq3	0.345389	0.768141	0.0709648	1.29538	0.630547	4.67018
comp_159_122930_c1_seq18	1.18726	10.5722	8.53782	0.895124	4.27109	6.59557
comp_159_122940_c0_seq3	2.13137	13.7545	8.3448	3.76453	16.1205	10.5712
comp_159_122942_c0_seq31	0	0	0	5.7347	8.43393	6.27638
comp_159_122954_c0_seq9	3.21801	1.12692	1.87307	2.1882	1.11485	4.84514
comp_159_122964_c2_seq5	97.5165	1.65022	1.79216	52.6704	16.486	8.53385
comp_159_122965_c0_seq3	0.288904	0	0.0874768	0.596133	0.0992249	21.8294
comp_159_122967_c0_seq15	0.0657982	0.210121	0.283902	3.73431	5.63909	5.03987
comp_159_122976_c0_seq4	3.12628	1.78859	1.00067	8.11824	0.403577	5.25817
comp_159_122993_c0_seq3	24.326	9.05223	14.1631	16.551	8.66219	19.9537
comp_159_123003_c1_seq8	8.01883	16.4497	11.908	18.0164	59.5817	36.8881
comp_159_123010_c0_seq1	29.0081	17.3128	5.82739	31.3258	46.2381	36.7276
comp_159_123015_c2_seq4	0.375448	1.23643	1.71974	0.0799972	0.501545	2.00054
comp_159_123024_c0_seq3	0.463282	0.383073	0.126917	2.02326	0.695815	9.19727
comp_159_123041_c1_seq3	1.2918	3.00294	3.02368	0.567452	2.64463	21.5493
comp_159_123044_c0_seq2	0.777427	42.2929	49.5532	0.534831	33.4546	23.4109
comp_159_123046_c0_seq2	0	0	0	10.4203	4.25842	9.41954
comp_159_123062_c0_seq2	93.6465	20.2065	15.7004	16.6141	1.56968	2.54374
comp_159_123066_c0_seq2	0.401234	1.08665	0.914439	0.319795	4.09528	1.89126
comp_159_123067_c1_seq6	0	0.0115615	0	1.28421	0.362255	1.05641
comp_159_123071_c1_seq30	0.253677	0.366837	0.495645	5.39493	24.1125	13.3186
comp_159_123075_c4_seq7	0.0114071	0.0136603	0.0164061	0.479159	3.63505	2.05952
comp_159_123080_c0_seq3	2.73843	0.839308	1.16389	1.3152	2.02745	4.34843
comp_159_123084_c0_seq51	1.84116	3.04187	5.34511	12.2692	11.375	19.5029
comp_159_123090_c3_seq42	0.223347	0.312043	0.299813	1.0737	10.1133	4.85527
comp_159_123113_c1_seq1	0.710545	1.11166	1.64004	0.33698	1.9756	5.7121
comp_159_123137_c1_seq2	1.04199	0.0277294	0.166516	0.129687	0.0503677	5.7769
comp_159_123137_c2_seq2	0.469579	0.0790785	1.22411	0.945151	5.66574	5.9652
comp_159_123150_c1_seq1	0.192397	0.984088	1.3226	0.55248	2.08896	1.41302
comp_159_123158_c0_seq6	1.90811	1.08491	1.18767	1.34708	0.627811	47.8552
comp_159_123181_c2_seq5	2.6858	2.20812	3.83725	2.60669	0.812484	32.2043
comp_159_123183_c0_seq7	0.378961	0.487435	0.484479	1.08481	1.07466	43.353
comp_159_123186_c0_seq2	26.5538	7.85193	8.36502	23.5769	30.0408	162.799
comp_159_123195_c2_seq20	0	0	0.0155611	7.42314	2.57704	4.09629
comp_159_123197_c1_seq12	0.105909	0.246613	0.152323	10.6441	3.63478	6.37387
comp_159_123209_c0_seq9	0.086556	0.272091	0.326783	0	1.23556	0.911602
comp_159_123222_c0_seq1	0	0	0	10.9338	2.8961	6.59639
comp_159_123238_c1_seq10	8.27911	0.778739	22.4552	16.676	4.10599	19.647
comp_159_123261_c2_seq3	13.3344	26.1501	12.7435	4.59242	3.32476	3.86768
comp_159_123264_c0_seq1	0.0708043	0.282635	0.237613	3.27159	0.179682	0.593983
comp_159_123279_c0_seq27	0.353773	0.820831	0.40281	6.96582	2.53704	2.71782
comp_159_123327_c0_seq1	24.278	3.87893	14.5343	21.3318	6.52339	21.3665
comp_159_123330_c2_seq1	0.645771	1.48718	1.04785	1.18241	14.6411	8.55191
comp_159_123330_c2_seq5	0.124608	0.132641	0.298694	4.98219	20.4188	18.4601
comp_159_123337_c0_seq20	0.0180635	0.0721055	0.0346397	0.750336	3.39874	1.35724
comp_159_123350_c0_seq6	2.99325	1.40446	0.881146	2.8676	1.80859	1.57061
comp_159_123350_c0_seq9	13.0278	6.61678	2.35391	9.34979	1.39554	1.54731
comp_159_123362_c0_seq54	0.929915	1.59874	1.77443	11.7571	3.91532	4.81567
comp_159_123372_c1_seq1	1.97592	3.87976	6.88702	24.177	1.14227	3.11655
comp_159_123372_c1_seq10	0.503107	1.43819	1.72728	5.7037	0.370669	0.905683
comp_159_123372_c1_seq11	9.19338	18.2834	15.6553	39.1269	59.5731	33.3031
comp_159_123380_c0_seq1	22.1	34.535	38.536	5.47682	5.90747	10.5251
comp_159_123387_c0_seq1	5.86338	7.09003	7.5013	21.0014	10.5213	9.0531
comp_159_123391_c0_seq1	32.5458	19.5978	0.999587	31.6268	17.35	3.7787
comp_159_123391_c0_seq7	36.7092	17.2782	1.02675	39.615	16.1552	9.31912
comp_159_123393_c0_seq2	18.6659	120.98	73.8915	17.2068	81.8982	24.7374
comp_159_123414_c2_seq3	40.2336	24.7035	10.1965	38.1476	14.419	5.97918
comp_159_123414_c3_seq1	12.0444	5.8716	4.6295	13.5985	13.0151	8.01428
comp_159_123433_c0_seq5	0.357914	0.358636	0.493757	7.60922	8.03956	28.214
comp_159_123442_c0_seq19	0.952629	1.59804	2.02908	2.79601	18.8197	14.3992
comp_159_123445_c0_seq2	5.18217	1.65155	2.89514	1.91152	0.219688	0.213405
comp_159_123469_c0_seq6	0.0125996	0.165972	0.126849	2.71682	9.52379	9.00967
comp_159_123471_c0_seq7	5.22661	3.2257	3.42092	0.441168	3.00349	1.61568
comp_159_123482_c0_seq1	207.729	71.9575	106.513	202.651	100.712	106.034
comp_159_123507_c0_seq6	4.89907	0.24833	0.130483	3.14852	1.59988	17.6917
comp_159_123510_c0_seq1	1.16485	0.490222	0.718001	4.4037	2.08132	33.3474
comp_159_123548_c0_seq3	4.74855	3.72093	0.570961	12.1539	1.41983	7.19252
comp_159_123550_c4_seq27	2.29812	0.802687	0.321344	3.05392	1.33072	3.08512
comp_159_123576_c0_seq1	0.65082	15.7415	8.42434	1.92378	15.7296	7.23574
comp_159_123594_c0_seq23	0.0510191	0.0977552	0.139418	3.05032	0.910009	3.69013
comp_159_123609_c0_seq1	66.1434	52.869	72.5115	224.279	401.25	383.657
comp_159_123612_c2_seq5	36.885	78.4218	73.9206	20.5257	4.03816	5.91609
comp_159_123615_c1_seq3	31.2963	1.13776	2.06595	2.23299	2.85391	28.8491
comp_159_123622_c0_seq17	4.38258	8.93347	2.2254	10.1305	7.23906	4.18073
comp_159_123623_c0_seq42	0	0	0.0100607	1.71402	18.3578	10.9532
comp_159_123625_c1_seq4	2058.54	1268.85	780.811	1938.27	913.885	345.257
comp_159_123634_c2_seq4	18.4359	3.69609	11.5134	16.771	21.9131	25.7033
comp_159_123634_c2_seq5	14.1634	3.31008	8.60846	12.0181	17.0993	20.0575
comp_159_123637_c4_seq2	276.082	86.6494	113.634	510.501	450.828	184.572
comp_159_123654_c0_seq4	0.897976	1.27659	0.891217	28.5215	54.1092	46.3598
comp_159_123657_c0_seq35	1.11119	2.16471	1.83451	8.39292	25.4898	10.8917
comp_159_123657_c0_seq9	1.48561	3.77481	2.83519	8.02713	22.8483	10.483
comp_159_123661_c0_seq3	0.058348	0.0349368	0.0419594	3.81938	28.6995	15.0357
comp_159_123679_c0_seq21	0	0.00574117	0.0344759	1.36939	1.13668	0.991476
comp_159_123682_c0_seq7	3.3021	0.805797	0.0358432	5.18186	0.203285	2.19522
comp_159_123688_c0_seq6	0.206368	0.748261	0.329786	3.00992	6.69596	5.22507
comp_159_123690_c0_seq5	103.312	337.517	120.514	220.048	1250.62	207.451
comp_159_123691_c1_seq6	0.208153	0.228497	3.61745	0.0323836	0.21381	9.16761
comp_159_123691_c3_seq4	0	0	0.380873	0.105941	0.0411451	4.38796
comp_159_123719_c0_seq2	0.709467	0.708008	0.518697	0.231789	1.09312	5.48598
comp_159_123728_c0_seq1	11.7085	5.9325	4.30783	9.21165	6.29543	6.12235
comp_159_123754_c1_seq11	15.7139	5.07891	2.12167	9.72142	0.715007	0.6755
comp_159_123755_c4_seq45	0.00310434	0.00743509	0.0133944	1.43222	10.7585	3.75692
comp_159_123766_c0_seq1	0	0	0	2.9475	5.19843	2.88678
comp_159_123770_c0_seq6	0.0221025	0.0330856	0.0278152	0.216633	1.75783	0.834388
comp_159_123774_c0_seq3	117.713	21.9374	31.6549	61.7518	16.9314	26.3503
comp_159_123776_c0_seq47	0	0	0	19.8931	9.38538	27.1731
comp_159_123778_c0_seq2	14.1734	9.38361	5.41559	6.31188	9.11342	4.13473
comp_159_12377_c0_seq1	0.0558015	0.100236	0.120384	1.60171	0	0.885363
comp_159_123785_c0_seq2	0.78884	0.706369	4.79371	1.36324	3.80277	9.71261
comp_159_123785_c0_seq8	1.1749	1.41296	11.9939	2.61811	8.91209	22.7306
comp_159_123789_c0_seq15	1.55379	1.83784	2.20725	16.2634	3.40058	8.39648
comp_159_123797_c0_seq1	2.88594	11.2338	0.821751	3.77145	9.08016	0.899514
comp_159_123803_c0_seq2	3.29384	1.37268	0.189494	1.10687	2.00613	2.11927
comp_159_123807_c0_seq2	3.68578	2.1007	0.311827	0.579551	0.0857466	1.76852
comp_159_123815_c0_seq5	1.66289	2.84671	3.33866	5.32081	15.6579	8.16977
comp_159_123827_c0_seq4	2.59897	16.9062	7.08337	1.64147	11.7012	6.58703
comp_159_123832_c2_seq6	7098.28	8792.55	2941.19	7573.11	7335.38	1755.84
comp_159_123835_c0_seq2	0	0.0120439	0.0216972	0.598484	2.06733	3.95076
comp_159_123835_c2_seq1	1.18306	0.404785	0.607687	5.99493	0.551439	8.01377
comp_159_123835_c2_seq5	0.0256609	0.0921893	0.479787	0.32337	0.279088	6.00888
comp_159_123840_c0_seq3	0.346074	0.0956387	0.319063	0.496991	0.289531	4.65101
comp_159_123843_c1_seq1	3077	1684.31	1153.33	2850.17	2130.29	708.921
comp_159_123846_c0_seq1	4.69819	1.0328	1.17101	0.59112	1.11509	0.976702
comp_159_123853_c4_seq3	43.0097	1695.97	588.982	20.9927	916.545	171.407
comp_159_123853_c5_seq6	808.954	496.985	80.311	1062.52	1917.36	884.134
comp_159_123857_c0_seq1	8.92444	19.1282	89.6306	9.09861	26.431	78.9648
comp_159_123862_c1_seq2	0.239712	0.564395	0.514225	0.574571	0.804227	26.4834
comp_159_123862_c1_seq9	0.0540246	0.194089	0.246052	0.252148	0.430886	17.4094
comp_159_123863_c0_seq7	0.545544	0.186659	1.80277	1.08214	0.233095	11.3349
comp_159_123863_c0_seq9	0.347542	0.136063	1.32653	0.917096	0.152648	9.58769
comp_159_123873_c0_seq1	2818.55	680.95	615.569	3894.94	1573.65	427.73
comp_159_123882_c2_seq17	0.599832	0.0687087	0	5.79148	1.78695	2.19165
comp_159_123882_c2_seq3	0	0	0.0333032	5.28476	1.4103	1.6976
comp_159_123882_c2_seq53	0	0.00964302	0	2.1084	0.639319	0.546292
comp_159_123883_c0_seq28	0.0837931	0.0668967	0.14347	8.12341	0.889636	3.89022
comp_159_123889_c0_seq3	0.299476	0.794617	0.211137	0.394656	0.191594	11.4886
comp_159_123891_c0_seq1	13.8276	19.5042	6.28505	42.432	22.3976	16.3086
comp_159_123895_c0_seq2	19.0007	3.40464	19.7424	23.1794	6.6615	27.347
comp_159_123895_c0_seq3	3.20195	1.34205	22.4564	1.61635	2.13529	101.44
comp_159_123902_c0_seq3	0.077337	0.196804	0.0278074	0.500822	0.199765	5.81792
comp_159_123912_c1_seq29	0.0809007	0.121101	0.145444	3.86553	16.6846	15.8679
comp_159_123912_c1_seq6	0.152538	0.199275	0.199442	4.38811	22.9998	19.827
comp_159_123927_c3_seq21	0.0855249	0.0709053	0.0662338	3.11351	8.37867	4.80156
comp_159_123939_c0_seq4	275.203	1.07542	14.4829	354.856	11.7073	33.03
comp_159_123966_c1_seq9	0.0227377	0.0363055	0.0654047	2.47267	2.41525	1.65868
comp_159_123969_c1_seq4	9.29682	12.2574	16.9677	21.9758	55.0318	78.9175
comp_159_123977_c4_seq9	0.370846	18.06	10.948	1.63974	8.30721	3.48124
comp_159_123989_c0_seq45	0.0228673	0.0342305	0	3.8102	7.6539	3.73454
comp_159_123993_c0_seq5	0.46148	0.600278	0.869703	4.08861	18.3022	14.6875
comp_159_123994_c0_seq1	0.0968623	0.707574	0.626903	0.189875	2.86545	1.62164
comp_159_123997_c0_seq11	10.4976	16.6904	15.7773	11.2672	73.0774	10.1606
comp_159_124003_c1_seq5	18.7417	7.28855	13.2987	8.57315	9.88942	14.8405
comp_159_124022_c0_seq18	0.026597	0.122095	0.153012	3.03511	0.718351	0.771233
comp_159_124022_c0_seq2	0.00833071	0.13468	0.101844	2.61868	0.819973	0.793065
comp_159_124031_c0_seq32	0.61163	0.806059	0.861991	5.84413	1.28362	1.13001
comp_159_124038_c6_seq4	2.23638	2.50925	0.979427	1.90701	10.9738	4.43566
comp_159_124054_c0_seq4	0	0	0	16.5118	1.69395	2.3941
comp_159_124064_c1_seq22	0	0	0	2.44351	0.842999	4.31686
comp_159_124069_c1_seq12	2.95438	2.77594	2.04829	4.48669	3.60041	45.4078
comp_159_124069_c1_seq4	1.62088	0.831881	2.33122	5.10644	0.440717	13.5555
comp_159_124069_c2_seq5	0.81112	12.1108	9.95323	0.652432	1.39834	2.32273
comp_159_124070_c1_seq77	0.582984	0.967426	1.05408	7.63226	3.99001	4.86184
comp_159_124070_c1_seq85	0.00970541	0.0232451	0	1.04638	11.0517	7.10473
comp_159_124075_c0_seq6	29.603	6.68228	21.1806	46.363	10.9615	14.4777
comp_159_124082_c0_seq4	2.17341	2.93266	13.1787	2.30024	8.90033	19.4164
comp_159_124088_c2_seq5	0.056771	0.110476	0.122476	0.228533	0.169796	3.43215
comp_159_124097_c0_seq2	2.52907	4.49876	6.65091	1.35055	2.41432	26.6992
comp_159_124101_c1_seq1	0.1125	0	0	0.031504	0	11.2637
comp_159_124103_c0_seq5	0.977133	3.23081	1.23485	0.588512	6.98198	1.83966
comp_159_124116_c0_seq3	17.9513	5.42223	7.59523	6.41888	2.35474	15.3991
comp_159_124135_c1_seq18	0.832065	1.49115	0.91218	3.3607	7.18901	6.0995
comp_159_124141_c0_seq10	0.0726864	0.112241	0.324627	1.69534	1.01938	1.50071
comp_159_124148_c0_seq2	0.767756	0.148592	0.35692	0.586363	0.261468	4.04775
comp_159_124150_c0_seq6	0.399258	2.64617	2.38603	0.0578311	2.14122	1.40102
comp_159_124151_c1_seq16	0.04138	0	0	0.386264	0.0225025	29.688
comp_159_124151_c1_seq17	0.0676897	0.0360269	0.0540857	0.463359	0.0163598	37.5524
comp_159_124156_c1_seq25	0.392736	0.661923	0.520021	1.68753	17.6009	8.94273
comp_159_124165_c0_seq1	0.313958	0.5013	0.602064	8.22212	1.99818	5.85293
comp_159_124165_c0_seq3	0.215893	0.335551	0.429425	5.15822	1.40883	4.09643
comp_159_124168_c0_seq7	6.64359	5.60485	39.2808	13.4082	9.20764	26.0328
comp_159_124169_c0_seq4	0.439614	0.134413	0.282505	0.667927	0.752792	9.17043
comp_159_124176_c1_seq16	3.30435	1.84345	0.477155	7.76071	7.41374	0.871256
comp_159_124176_c1_seq28	6.06031	1.21353	0.0285777	3.895	8.68741	0.456585
comp_159_124176_c1_seq39	3.98519	1.03899	0.370171	4.29543	4.95735	0.640479
comp_159_124178_c1_seq4	0	0.285944	4.41025	0	1.38048	7.48078
comp_159_124189_c0_seq8	21.2184	79.0632	163.106	9.55006	34.9542	89.5592
comp_159_124217_c0_seq3	8.29032	8.19459	20.8175	10.677	17.4956	148.82
comp_159_124222_c0_seq1	0.0878207	5.13822	2.02092	0.158098	28.122	24.5182
comp_159_124223_c0_seq5	3.35998	7.66173	37.9432	2.21192	11.8683	29.6054
comp_159_124225_c1_seq5	0.358465	1.45476	2.1959	0.288137	2.72906	4.24202
comp_159_124231_c0_seq3	13.8257	8.41163	10.1024	29.9035	2.89169	45.1959
comp_159_124233_c0_seq1	104.178	10.0618	90.8761	214.583	21.6037	178.423
comp_159_124238_c0_seq4	0.926217	1.66376	0.547123	1.05371	0.224856	24.8577
comp_159_124246_c1_seq34	0.569911	0.836046	1.21926	5.28661	15.7748	10.0168
comp_159_124251_c0_seq10	1.14271	0.740073	0.436031	9.55107	1.395	27.2406
comp_159_124251_c0_seq5	0.518689	0.148535	0.129739	2.63664	0.61318	33.0914
comp_159_124266_c0_seq2	2.46625	2.82988	3.47963	9.26979	2.41712	1.04662
comp_159_124267_c0_seq10	10.3534	0.23752	0.0950877	0.573942	0.834102	6.01898
comp_159_124274_c2_seq8	0.548572	0.656933	0.657484	4.89665	1.54484	1.87225
comp_159_124296_c0_seq8	6.29255	2.38562	0.31835	0.221375	0.378299	0.761209
comp_159_124303_c1_seq6	0.0348223	0.026063	0.0500829	0.938582	8.89061	5.44879
comp_159_124311_c1_seq30	0	0	0	3.36657	0.641178	4.28792
comp_159_124319_c0_seq1	76.2618	49.3735	25.787	45.5173	62.5383	25.1238
comp_159_124324_c0_seq2	1.82942	1.44538	3.40631	9.22574	2.24561	71.4254
comp_159_124326_c1_seq24	0.0136906	0.0163949	0	4.63898	0.446697	1.63289
comp_159_124331_c1_seq1	13.6032	3.37145	1.74849	13.4206	7.68272	2.63252
comp_159_124337_c1_seq1	0	0	0	1.17123	8.42154	5.11394
comp_159_124338_c0_seq1	21.7126	28.8461	15.0366	54.9244	95.1863	44.7166
comp_159_124348_c0_seq9	1.39599	3.84988	4.76295	9.54489	6.07309	3.00488
comp_159_124356_c0_seq13	30.7768	7.86766	9.92265	30.1117	8.22781	6.87782
comp_159_124356_c0_seq16	17.5342	5.49097	7.90977	16.3987	6.28116	5.39249
comp_159_124356_c0_seq8	18.3616	4.81243	7.56454	19.0625	5.08471	4.59465
comp_159_124391_c0_seq7	0.277953	0.216357	0	0.233511	0.166266	0.425801
comp_159_124397_c0_seq2	3.25484	1.06303	0.278257	11.3138	0.185663	5.15551
comp_159_124397_c0_seq5	2.43395	1.46402	0.687334	2.3031	3.69877	2.3471
comp_159_124404_c2_seq2	39.8082	42.3126	47.6939	52.8009	120.838	140.614
comp_159_124409_c0_seq26	19.3029	3.1739	3.33539	12.088	1.85458	3.35858
comp_159_124409_c0_seq7	64.5447	8.5085	8.62129	24.8009	4.26319	7.961
comp_159_124412_c1_seq118	0.0227964	0.0818984	0.131147	5.4901	19.0661	8.88023
comp_159_124412_c1_seq30	0.852783	0.853361	0.77287	2.59529	25.0527	10.0472
comp_159_124412_c1_seq66	0.0724035	0.0971102	0.0874725	2.36414	10.9236	4.69651
comp_159_124426_c0_seq17	4.83942	0.362887	5.34705	6.52909	0.339413	1.78659
comp_159_124428_c2_seq10	1.17456	4.61042	4.4318	0.923814	15.2269	7.75899
comp_159_124429_c0_seq9	57.1149	22.6974	95.5536	65.0528	62.5985	73.6133
comp_159_124432_c0_seq2	7.65783	9.72509	8.97996	5.69698	11.1259	230.705
comp_159_124444_c1_seq17	0.005161	0	0	3.09288	0.757769	1.67725
comp_159_124474_c0_seq1	0	0	0	0.0349243	0	1.58299
comp_159_124489_c0_seq1	16.2098	19.1093	25.4181	20.7547	56.9016	37.1955
comp_159_124499_c0_seq20	5.16813	5.96486	9.21278	0.931841	11.0608	7.03191
comp_159_124501_c1_seq1	19.2818	4.59231	5.39145	23.7552	8.69295	5.77561
comp_159_124513_c1_seq6	0.227828	1.87205	1.37119	7.17017	1.21606	0.663511
comp_159_124517_c0_seq1	1.18557	27.2609	19.6805	1.02012	24.5711	16.1617
comp_159_124522_c1_seq2	2.8484	2.49236	10.6657	8.61309	11.4414	31.0436
comp_159_124533_c0_seq4	0	0.0316314	0	1.30677	0.0383036	0.289027
comp_159_124539_c0_seq15	1.82563	5.55425	0.425789	2.55621	5.79566	1.88967
comp_159_124543_c0_seq4	3.73092	1.55955	0.493569	16.7192	3.13901	10.7454
comp_159_124553_c1_seq5	3.07441	1.64648	0.466893	6.97848	1.64071	65.9866
comp_159_124564_c1_seq9	0	0.250799	0.28866	0.610916	0.512495	1.09808
comp_159_124566_c1_seq1	10.5836	3.68671	0.771003	8.03141	18.757	5.73177
comp_159_124572_c0_seq22	0.578401	0.285399	0.188714	0.712383	1.01641	1.13395
comp_159_124591_c0_seq1	278.306	49.1596	138.129	269.896	75.3678	99.2487
comp_159_124596_c3_seq24	0.0423651	0.0652288	0.0652835	1.85583	16.2353	6.17541
comp_159_124602_c1_seq7	4.08982	18.7217	25.5619	2.67801	15.0709	13.4338
comp_159_124614_c0_seq19	0.071106	0.200715	0.175316	2.97973	5.17591	2.6065
comp_159_124629_c1_seq1	2.8797	2.92376	7.23675	3.76915	2.57025	35.338
comp_159_124634_c0_seq3	1.17456	1.14609	0.844649	1.88824	0.0473128	0.714017
comp_159_124664_c0_seq2	0.293194	0.754886	2.84638	0.88263	1.19579	13.7632
comp_159_124669_c2_seq11	6.41533	1.03945	3.47296	5.91227	10.7392	35.3705
comp_159_124688_c1_seq4	24.9106	4.27808	7.56159	40.6499	14.6931	21.5471
comp_159_124716_c0_seq7	1.60272	2.02108	1.17001	15.7597	7.67234	24.9376
comp_159_124718_c0_seq10	120.978	54.2281	66.9393	52.7696	35.6312	49.2708
comp_159_124729_c2_seq7	0	0	0	0	0	4.38285
comp_159_124733_c1_seq23	0.0687318	0.0470335	0.0706094	0.247467	8.99168	10.8944
comp_159_124734_c0_seq28	13.288	4.6524	3.27678	25.5205	2.8861	2.83884
comp_159_124744_c1_seq12	4.69753	1.72977	2.08634	1.81505	1.45685	3.07329
comp_159_124746_c1_seq4	2.40155	0.927722	1.18105	0.238637	0.303321	4.56058
comp_159_124747_c1_seq14	0.181948	1.90653	1.94629	0.294567	4.81113	2.85574
comp_159_124758_c0_seq3	24.6207	18.0593	20.1276	60.9723	31.1038	20.2115
comp_159_124771_c0_seq7	9.21978	3.14001	4.62776	13.3859	8.73194	6.15299
comp_159_124772_c0_seq16	0.0664074	0.0331354	0.0517346	0.224708	1.34518	2.90962
comp_159_124779_c0_seq1	4.24659	3.54845	5.32714	3.88359	2.14535	47.8811
comp_159_124792_c0_seq5	5.30083	1.95321	1.53651	12.7775	0.638605	0.464025
comp_159_124793_c1_seq1	35.4102	19.258	10.2376	23.3551	16.6785	111.539
comp_159_124793_c2_seq4	3.10748	1.17993	0	11.0368	0.144255	0.974474
comp_159_124796_c0_seq17	70.3099	83.2622	55.4059	111.277	44.2268	17.2421
comp_159_124803_c1_seq2	136.652	31.0422	57.4037	135.801	81.5622	175.254
comp_159_124806_c0_seq13	29.233	6.06723	8.13163	26.718	8.40515	18.6301
comp_159_124810_c0_seq9	0.0487523	0.175147	0.182306	0.409573	0.0742322	3.96895
comp_159_124821_c0_seq1	6.14996	4.67308	4.35522	0.874219	0.101858	3.51844
comp_159_124823_c0_seq57	0.0102038	0.0162925	0.0195674	1.2668	10.9719	5.71663
comp_159_124825_c0_seq2	0.00700176	0.00838484	0.0100702	0.107841	0.601594	2.26015
comp_159_124826_c3_seq11	0.151585	0.35039	0.344769	3.12446	3.14007	4.75617
comp_159_124836_c0_seq2	23.8114	2.42036	10.6646	49.188	4.32766	6.39974
comp_159_124843_c0_seq5	3.70343	1.63567	0.856975	2.24618	1.78461	1.04319
comp_159_124846_c0_seq11	12.3763	17.1436	65.5346	10.8965	5.70851	12.3355
comp_159_124849_c4_seq3	0	0	0	1.05579	19.2311	10.8911
comp_159_124849_c4_seq4	0	0	0	0.877413	17.8903	9.74657
comp_159_124849_c4_seq9	0	0	0	0.880241	14.8142	8.33122
comp_159_124852_c0_seq9	0.0990982	0.17801	0.285055	0.0693778	1.94003	0.691279
comp_159_124856_c0_seq2	1.95453	0.336559	0.183732	4.63272	0.944777	45.4998
comp_159_124863_c0_seq6	75.1649	27.0147	44.7946	76.6362	28.713	44.2891
comp_159_124894_c0_seq3	1.48779	1.9743	2.0627	0.300279	0.174932	17.2625
comp_159_124904_c1_seq2	3736.81	2264.28	842.066	5005.08	2856.89	675.757
comp_159_124906_c0_seq4	6.07721	9.45516	48.9764	7.98477	6.69498	64.5749
comp_159_124915_c0_seq8	1.61785	2.18784	2.21606	1.77986	2.23238	42.9206
comp_159_124924_c1_seq26	0	0.0171955	0.0206519	5.87076	12.7747	9.77292
comp_159_124929_c1_seq2	0.314705	0.376869	0.163447	1.08937	0.751098	16.7875
comp_159_124933_c1_seq6	0.805405	3.52357	4.06884	0.810367	23.7257	11.0627
comp_159_124945_c0_seq68	0.272243	1.02463	1.42823	0.834986	6.25739	3.47261
comp_159_124948_c0_seq1	47.8535	77.8399	73.0819	95.4937	168.713	150.018
comp_159_124966_c0_seq2	1.02823	5.90017	2.16898	14.1212	1.38856	10.773
comp_159_124967_c0_seq20	6.10623	12.5224	505.379	2.65405	3.06287	174.295
comp_159_124968_c1_seq1	8.47061	3.82786	7.7924	6.35538	2.43353	36.6379
comp_159_124971_c3_seq3	0.260197	0.348253	0.550334	1.35014	8.56185	5.29793
comp_159_125006_c0_seq3	3.17245	17.2062	6.47818	2.24374	13.8014	3.28181
comp_159_125006_c0_seq7	0.989188	3.04177	4.42482	1.84281	8.42438	24.8126
comp_159_125007_c1_seq21	0.490123	0.676471	0.55557	0.354763	2.89568	10.9579
comp_159_125027_c0_seq29	0	0	0	3.69741	0.37858	1.12953
comp_159_125033_c0_seq2	17.9241	31.7251	35.5546	34.5544	108.43	82.0317
comp_159_125034_c0_seq18	0.0495352	0.11864	0.154361	5.09784	1.46359	1.54478
comp_159_125042_c0_seq21	0	0.0212146	0.110409	1.48828	0.732152	0.639691
comp_159_125050_c1_seq1	0	0	0	1.76091	0.792556	1.54976
comp_159_125068_c0_seq1	1.80468	0.236193	9.06322	0.193313	0.707884	16.1971
comp_159_125068_c3_seq1	1.69658	1.16098	1.22005	0.2828	0.505234	6.63016
comp_159_125072_c0_seq1	0.112564	0.311723	0.435092	2.93549	6.18245	4.05694
comp_159_125076_c1_seq52	0.764469	1.41751	1.4985	0.224438	5.38422	4.74243
comp_159_125087_c2_seq5	0	0.114525	0.355324	0.156222	0.745414	0.976688
comp_159_125112_c0_seq20	4.16404	2.18301	1.45065	4.44408	0.412625	0.415139
comp_159_125132_c0_seq1	0.569701	1.09645	1.46316	2.89636	12.7609	9.48431
comp_159_125142_c0_seq1	0.178134	2.27949	1.77876	0.106894	0.92441	0.601465
comp_159_125143_c0_seq14	0.187378	0.237591	0.475581	6.8369	1.966	1.19403
comp_159_125146_c0_seq11	3.94787	0.853456	0.593425	17.0559	26.6291	10.733
comp_159_125152_c3_seq5	0	0	0	6.98694	15.5379	9.69626
comp_159_125174_c0_seq13	0.0575112	0.103307	0.496291	0.0805262	3.8155	2.65356
comp_159_125186_c0_seq5	0.388488	0.690792	0.83529	3.92856	0.418252	0.249045
comp_159_125200_c0_seq1	14.978	1.09124	0.483517	14.8897	1.62612	0.735727
comp_159_125201_c0_seq28	2.52831	3.57092	6.0223	3.66359	3.95112	47.3714
comp_159_125205_c0_seq12	0.815739	5.00648	3.91566	1.54195	4.02566	1.76289
comp_159_125207_c0_seq7	0.225767	0.155315	0.0414522	1.46287	2.46589	3.79497
comp_159_125209_c0_seq12	1.08548	3.32069	4.32904	8.60814	42.1343	46.1099
comp_159_125217_c0_seq24	0.825304	1.25718	0.955049	2.18718	10.0628	3.97213
comp_159_125219_c0_seq2	0.452512	0.527822	0.887486	0.682971	0.421844	4.39848
comp_159_125235_c0_seq12	2.20656	8.37568	5.21235	1.25456	5.41785	0.175598
comp_159_125236_c0_seq19	72.1038	1.35531	6.97041	48.1917	2.49654	5.60275
comp_159_125236_c0_seq31	88.236	1.4014	7.43199	54.162	2.31591	4.36376
comp_159_125242_c2_seq1	0.236099	0.172783	0.0754595	4.24246	0.185453	3.22932
comp_159_125254_c0_seq85	0.185927	0.468499	0.434538	2.164	14.7026	5.75583
comp_159_125278_c0_seq1	0.0599103	0.0204984	0.0246188	0.26364	0	5.95618
comp_159_125301_c0_seq1	4.83422	1.13813	2.70751	7.63888	0.775237	1.36993
comp_159_125306_c0_seq8	6.34776	6.5101	4.94086	5.46094	4.08779	102.643
comp_159_125323_c0_seq5	29.8984	12.6655	12.4108	35.5015	23.7206	14.0041
comp_159_125332_c0_seq1	4.16699	9.79233	6.94989	11.0013	37.2049	18.7535
comp_159_125343_c0_seq8	62.469	16.8639	32.2307	60.7803	28.6581	40.2434
comp_159_125368_c0_seq5	1.54111	1.8304	2.57985	1.46803	11.774	103.405
comp_159_125372_c5_seq9	0.0243197	0.0524226	0.0839465	2.45175	0.148121	0.00532226
comp_159_125381_c2_seq12	0.37945	2.33829	6.01453	1.08474	3.53366	5.51876
comp_159_125381_c2_seq6	3.88463	53.0663	57.3423	4.45882	61.0747	34.3148
comp_159_125391_c1_seq2	1.58215	9.87428	10.2282	3.20575	11.5989	4.85098
comp_159_125399_c0_seq10	7.64804	1.87483	0.380351	12.0121	1.51864	0.810247
comp_159_125399_c0_seq6	10.7061	1.79366	0.515793	13.7499	1.43398	0.738671
comp_159_125400_c0_seq26	0.0133347	2.42192	2.09685	0.130697	5.41921	4.28494
comp_159_125407_c0_seq41	0.0821654	0.0937102	0.123801	0.262964	3.97879	4.24707
comp_159_125407_c0_seq97	0.0528774	0.0633224	0.119508	0.359613	3.14248	3.7485
comp_159_125409_c0_seq1	28.1937	13.829	6.63354	36.3929	23.4219	14.3437
comp_159_125410_c0_seq3	0.162048	0.0919219	0.159465	10.9866	21.8727	12.3842
comp_159_125412_c0_seq2	15.272	29.0338	27.4446	5.55883	2.30692	1.69913
comp_159_125413_c0_seq6	1.45603	3.07779	3.53781	0.29345	5.45855	3.4882
comp_159_125424_c1_seq6	3.174	2.06509	0.994472	2.3679	6.02522	6.61799
comp_159_125427_c0_seq11	0	0	0	1.56315	1.28822	4.99808
comp_159_125427_c0_seq9	2.26011	1.67474	0.828215	2.1764	2.67471	10.276
comp_159_125432_c0_seq38	49.6536	7.19904	17.1221	75.4962	11.8673	26.3552
comp_159_125442_c1_seq4	0.162051	0.58789	9.04853	1.24795	1.79875	94.2143
comp_159_125451_c0_seq5	0.296147	0.407842	0.409959	6.01775	4.08248	2.7909
comp_159_125474_c0_seq30	0.440362	0.743561	0.766352	1.15302	6.86797	11.8633
comp_159_125486_c0_seq48	0.0818578	0.122534	0.161881	2.31381	0.784563	1.28198
comp_159_125487_c0_seq1	40.3256	2.17216	2.7096	27.974	6.11841	11.8895
comp_159_125492_c2_seq15	0.0178443	0.11753	0.102658	2.57348	5.05564	4.29566
comp_159_125501_c1_seq1	0.0117442	0	0	14.0267	80.9358	77.2011
comp_159_125501_c1_seq3	0.0751339	0	0	18.063	101.017	92.26
comp_159_125501_c2_seq1	0	0	0	24.0014	139.479	138.384
comp_159_125546_c0_seq20	0.329495	1.62764	2.34577	5.17868	1.37968	1.55033
comp_159_125549_c1_seq5	8.16233	50.0219	132.844	8.8368	105.454	119.016
comp_159_125552_c1_seq1	350.209	121.092	129.407	337.843	117.776	422.849
comp_159_125562_c0_seq3	34.3465	118.042	108.289	14.4197	79.0169	260.159
comp_159_125574_c0_seq13	0.0307109	0.0612955	0.0539853	1.31869	9.20017	5.69786
comp_159_125574_c0_seq16	1.37398	1.8506	2.00252	4.76027	24.159	15.9285
comp_159_125574_c0_seq40	0.032387	0.0727209	0.0698706	1.93861	12.2228	7.94714
comp_159_125579_c0_seq3	19.4264	3.14848	1.61057	31.2227	11.5437	16.7285
comp_159_125584_c4_seq16	0.0393673	0.0530366	0.0424649	2.72851	1.36476	2.13769
comp_159_125588_c1_seq2	0.0482352	0.0096272	0.0462493	0.180102	0.0349737	23.1529
comp_159_125588_c1_seq3	0.0485805	0	0.0465804	0.181391	0.0352241	18.3484
comp_159_125593_c2_seq4	1.64294	0.509561	1.24664	3.87815	3.36375	2.29784
comp_159_125604_c0_seq11	10.5547	8.73743	3.9879	10.5561	3.36784	23.7185
comp_159_125619_c0_seq1	81.6781	24.4558	32.5828	49.6777	13.9878	12.5833
comp_159_125630_c0_seq6	0.671849	0.351995	0.674385	3.74815	7.63432	15.8594
comp_159_125644_c1_seq122	0.311777	0.480652	0.257708	4.80701	18.2056	12.56
comp_159_125662_c1_seq79	0.960702	1.19008	1.98717	2.24614	12.5841	7.75505
comp_159_125663_c0_seq16	0.984436	4.46475	6.34877	1.13644	3.29744	2.77894
comp_159_125674_c0_seq4	1.59731	1.98883	12.5668	2.57719	1.97883	7.0723
comp_159_125684_c1_seq4	7.42197	10.2653	9.48854	14.7202	35.9494	20.4169
comp_159_125718_c0_seq31	0	0	0.010579	0.690038	3.43194	2.3502
comp_159_125719_c1_seq1	119.625	61.7993	44.5211	102.711	64.4099	26.6519
comp_159_125725_c0_seq5	3.70638	2.29219	1.60171	4.23939	2.99017	31.8261
comp_159_125757_c2_seq1	0.294542	0.879008	1.29776	3.3844	1.57629	3.2383
comp_159_125765_c1_seq1	0.0863472	1.5806	0.762872	0.379977	2.09288	1.1338
comp_159_125765_c3_seq18	16.8838	12.8103	2.85571	23.6776	40.0731	15.7553
comp_159_125768_c0_seq11	3.43327	2.13919	4.40326	5.72528	19.4057	49.7816
comp_159_125794_c1_seq8	6.41616	0.560259	3.20417	14.6611	3.05297	9.58038
comp_159_125815_c0_seq1	0	0	0	0	0.619398	0.948922
comp_159_125823_c1_seq3	0.276953	0.286434	0.283657	1.99768	6.99639	8.20071
comp_159_125876_c1_seq5	0.0628363	0.0752485	0.045187	0.263947	0.0341704	29.0385
comp_159_125887_c1_seq9	1.89604	1.45857	2.47413	0.86149	4.43836	22.4369
comp_159_125892_c0_seq1	0.643405	0.430573	7.62073	0.569677	0.555698	8.38626
comp_159_125893_c2_seq9	0.445826	2.14583	3.14438	0.228087	1.33342	1.36031
comp_159_125918_c0_seq16	0.239781	0.389697	0.307914	1.72665	0.465688	6.4844
comp_159_125920_c1_seq1	451.068	292.237	163.694	768.514	424.049	217.797
comp_159_125921_c0_seq1	0.898218	1.72398	5.75142	1.37827	3.63327	1.92532
comp_159_125932_c2_seq7	0.695094	2.02746	2.1778	0.15346	1.81311	0.994134
comp_159_125950_c0_seq7	0.021073	0.0820158	0.0606163	2.69981	3.59256	4.35232
comp_159_125952_c0_seq1	0.580548	0.0884832	0.0910876	0.103457	0.0229601	1.55925
comp_159_125956_c0_seq8	357.749	324.219	119.077	426.415	196.754	54.8608
comp_159_125968_c0_seq101	0.227084	75.456	48.4551	0.627086	33.7878	5.23192
comp_159_125972_c0_seq7	3.87095	0.212859	1.07939	5.55831	0.708835	53.2488
comp_159_125974_c0_seq2	30.7201	36.7883	35.7169	59.2436	122.924	112.344
comp_159_125974_c1_seq2	20.6492	8.2402	10.2758	103.88	256.619	104.367
comp_159_125977_c0_seq2	27.8232	27.6277	30.0709	35.3561	93.7951	65.2861
comp_159_125985_c0_seq1	117.354	6.43654	25.7889	132.58	11.895	23.6457
comp_159_125996_c0_seq12	31.7428	46.5494	25.874	43.4685	106.432	38.2483
comp_159_126001_c1_seq19	0.150946	0.546923	0.612326	3.9073	12.7926	9.49512
comp_159_126008_c1_seq9	5.61037	4.03567	1.00187	8.72546	1.71998	0.618023
comp_159_126011_c0_seq19	0.364188	0.580239	0.892723	4.98844	1.87713	10.1982
comp_159_126016_c4_seq6	12.2582	1.76082	3.24335	14.7955	4.59038	9.17834
comp_159_126038_c0_seq7	52.0492	3.27302	26.668	63.4575	8.68216	65.5497
comp_159_126060_c0_seq20	0	0.0454991	0.0109289	1.87259	0.942149	1.33037
comp_159_126077_c2_seq4	0.250799	0.394564	0.495092	2.26535	5.40724	4.24023
comp_159_126078_c3_seq8	3.82909	0.366837	2.20287	23.1256	1.47146	20.8936
comp_159_126090_c1_seq31	0.0396059	0.0415007	0.0284815	8.73424	7.84511	11.2516
comp_159_126099_c1_seq1	8.83537	3.08055	1.39792	20.0148	0.460995	170.552
comp_159_126120_c0_seq3	0.0093268	0.0223383	0.060364	0.0718257	0.360106	2.78614
comp_159_126124_c0_seq1	0.852388	1.14836	1.87722	5.95506	0.173823	0.466353
comp_159_126125_c0_seq2	28.3508	10.579	20.7676	86.7074	20.5243	66.8295
comp_159_126125_c1_seq6	14.0035	2.44358	1.81264	2.46494	3.50295	12.6306
comp_159_126127_c0_seq7	37.8095	11.0412	1.90674	18.6472	11.2541	10.3242
comp_159_126130_c1_seq3	31.7316	18.048	34.9254	48.6116	54.7727	112.809
comp_159_126137_c0_seq1	0.57678	0.420433	0.492921	0.737371	0.454569	6.02773
comp_159_126160_c0_seq1	0.848797	0.984895	0.462531	4.04523	0.458709	12.974
comp_159_126160_c0_seq3	0.296116	0.366837	0.242315	1.20811	0.266529	4.81558
comp_159_126170_c1_seq21	2.67657	0.863922	0.972415	10.2817	1.75875	3.95842
comp_159_126170_c1_seq28	4.76763	1.31442	1.74063	14.2314	3.9203	6.41504
comp_159_126170_c1_seq56	2.58235	0.762911	0.95546	10.5706	1.87484	4.53673
comp_159_126172_c3_seq5	44.0838	25.1249	18.907	22.986	22.977	19.4087
comp_159_126174_c0_seq16	0.66495	5.93243	7.39984	0.628459	6.12007	3.48341
comp_159_126184_c3_seq5	0.854003	1.70449	0.996852	2.16623	1.07688	13.9629
comp_159_126189_c0_seq2	3.6402	2.30547	4.6672	2.84864	0.868619	8.9967
comp_159_126194_c0_seq1	17.6035	8.04944	4.45056	3.90237	6.34098	7.98293
comp_159_126219_c0_seq6	0.00939233	0.0224952	0.0135085	1.47291	0.199194	0.621779
comp_159_126229_c2_seq3	0.00978616	0.0527366	0.0140749	3.98055	1.64973	1.18326
comp_159_126232_c1_seq4	2.17524	4.52003	0.130809	1.5494	12.4389	1.72503
comp_159_126251_c0_seq11	0.113982	0.0909982	0.177595	5.41296	1.8595	1.75651
comp_159_126255_c2_seq10	8.86655	6.592	8.03393	29.6714	37.2551	27.5133
comp_159_126263_c1_seq18	17.7805	6.55434	8.12711	11.8059	1.80189	4.75877
comp_159_126265_c1_seq6	1.95701	2.26547	1.27598	1.11434	1.05003	14.6901
comp_159_126277_c0_seq4	303.824	0.863704	45.8278	290.774	1.94624	24.48
comp_159_126278_c0_seq1	11.461	12.8811	2.99891	49.582	11.5657	4.74415
comp_159_126281_c0_seq13	4.53475	23.7879	12.6448	2.70566	6.29685	247.466
comp_159_126284_c1_seq2	243.043	58.776	55.1232	254.266	202.237	152.618
comp_159_126308_c2_seq12	0.337428	0.306122	0.42648	24.9116	8.96338	7.76488
comp_159_126312_c0_seq9	0.158104	1.20417	1.10058	2.62993	1.25183	0.325244
comp_159_126319_c1_seq2	3.46077	0.942902	1.81716	0.97427	0.497875	1.90345
comp_159_126335_c0_seq10	2.22684	0.235298	1.35018	0.534948	0.332419	6.05584
comp_159_126339_c1_seq11	0.127541	0.407293	3.21449	0.289131	0.607699	24.476
comp_159_126344_c0_seq3	5.44858	1.6759	4.56228	4.45461	3.49058	16.8446
comp_159_126350_c0_seq7	0.00619886	0	0.00891548	0.798517	6.04073	1.67539
comp_159_126357_c0_seq1	0.115686	2.63915	4.85012	0.688422	2.98194	1.80386
comp_159_126358_c0_seq1	124.014	531.814	696.347	93.5646	614.86	352.75
comp_159_126359_c1_seq1	0.309134	0.284768	0.239406	1.13205	5.91393	10.4862
comp_159_126363_c0_seq3	27.3703	183.512	227.458	26.9693	192.979	247.501
comp_159_126367_c0_seq7	0.523616	5.21974	3.7383	0.785998	5.43832	2.18858
comp_159_126372_c0_seq2	1802.68	1269.29	794.874	1983.38	1148.1	539.018
comp_159_126375_c1_seq1	228.506	153.645	67.7134	375.953	285.9	93.4526
comp_159_126390_c5_seq24	0	0	0	11.5768	2.0415	7.28659
comp_159_126408_c5_seq39	0.0727106	0.345068	0.348585	0.377067	4.82388	2.72573
comp_159_126411_c0_seq29	0.0606255	0.145202	0.145324	1.56192	13.1916	7.18662
comp_159_126411_c0_seq94	0.0704275	0.131194	0.129429	2.21328	14.5194	8.24581
comp_159_126421_c0_seq97	1.12785	1.53561	1.80196	2.13878	16.2077	17.385
comp_159_126439_c0_seq38	0	0.209621	0.437837	0.959062	0.844284	0.591269
comp_159_126451_c1_seq157	0.0434526	0.200138	0.16345	5.28386	65.7374	27.3834
comp_159_126459_c1_seq20	0.313747	0.470499	0.410592	7.1634	3.53528	3.24134
comp_159_126468_c0_seq2	13.7652	1.16888	3.47359	6.34281	0.59884	4.36804
comp_159_126470_c1_seq5	0.05507	0.0376847	0.0565744	8.8454	4.06425	5.62132
comp_159_126474_c1_seq2	131.058	27.4571	27.664	112.483	12.8853	16.4317
comp_159_126480_c0_seq1	19.1708	5.62155	4.83496	14.5239	7.1477	6.79358
comp_159_126482_c0_seq1	82.5286	12.4421	55.971	84.5372	37.3305	54.0512
comp_159_126489_c0_seq1	0.269892	0.187458	0.892791	1.58717	1.1213	128.524
comp_159_126489_c0_seq18	0.0483674	0.0193072	0.208693	0.677232	0.508509	50.4198
comp_159_126490_c2_seq1	9.30766	1.77763	1.50023	2.8368	4.75607	51.1649
comp_159_126490_c2_seq8	14.62	3.33127	3.03826	3.57286	7.57504	93.8574
comp_159_126492_c0_seq1	0.041575	0.00553194	0	16.0796	46.7443	27.7353
comp_159_126505_c4_seq1	37.7602	5.73161	13.2379	38.7915	39.0158	61.6878
comp_159_126516_c0_seq4	2.60842	13.3507	14.5192	2.28266	21.27	9.8662
comp_159_126523_c0_seq20	4.22074	6.60681	25.9841	5.64676	4.80842	22.0986
comp_159_126524_c0_seq1	0	0	0	8.29242	5.89692	3.83779
comp_159_126524_c0_seq2	0	0	0	4.48624	2.84643	1.89182
comp_159_126542_c1_seq1	0.0117771	0.0141034	0.0338767	3.99884	5.23238	3.76295
comp_159_126544_c0_seq1	20.3413	6.30829	15.4258	5.19245	4.07675	3.47815
comp_159_126554_c1_seq23	14.8316	20.9863	9.28593	7.42822	2.61403	12.9877
comp_159_126585_c3_seq12	0.191579	0.952102	1.10215	5.68681	3.115	4.28696
comp_159_126591_c0_seq10	0.290278	0.227288	0.337204	5.57555	0.696173	1.43748
comp_159_126631_c0_seq1	1.09078	72.2166	71.3673	1.53602	82.0128	60.5987
comp_159_126632_c1_seq1	0.0485671	0.0872411	0.139703	0	0.0264108	1.3153
comp_159_126632_c4_seq3	0.375059	0.557273	0.569395	21.784	4.97806	4.2788
comp_159_126676_c1_seq6	7.59575	12.0587	2.70608	12.1478	2.3495	1.29629
comp_159_126680_c2_seq5	0	0	0	5.71324	0.425849	3.29225
comp_159_126703_c1_seq73	0.0945141	0.468904	0.194192	1.96615	11.6377	8.5026
comp_159_126704_c1_seq11	0.0167803	0	0.00603353	2.77246	1.3642	0.771179
comp_159_126704_c1_seq19	0.0043031	0.0206124	0	3.24152	1.27765	0.743954
comp_159_126705_c1_seq18	2.62927	0.217983	6.89403	38.0323	3.21155	19.4973
comp_159_126705_c1_seq35	11.5423	1.82042	23.508	9.15435	4.19911	59.7493
comp_159_126705_c1_seq39	0.0661733	0	2.83617	104.162	6.36215	23.2866
comp_159_126719_c0_seq8	1.9261	1.05031	0.964623	0.77054	0.69204	10.8202
comp_159_126728_c1_seq6	0.192835	0.646595	1.27578	0.216004	1.91901	3.82975
comp_159_126756_c0_seq2	2.24761	4.2718	4.15025	5.15712	3.32767	96.2019
comp_159_126768_c0_seq8	0.0623038	0.277126	0.256023	3.83842	17.1824	16.2255
comp_159_126770_c0_seq4	3.62381	9.71459	25.4511	13.2387	6.58209	351.043
comp_159_126770_c2_seq1	2.16085	5.13571	4.76295	4.75283	25.5814	14.8571
comp_159_126798_c2_seq3	0.130526	0.500187	0.760297	4.08468	3.56318	3.88483
comp_159_126799_c0_seq5	27.4436	6.00332	10.2331	33.9078	13.9847	20.3004
comp_159_126807_c0_seq3	1.37632	6.34553	8.39632	1.4935	3.41789	3.96582
comp_159_126834_c0_seq1	2.45225	4.13241	1.14748	3.8311	5.99424	9.62995
comp_159_126838_c0_seq17	8.09603	4.51466	2.61109	14.5993	3.45984	2.83664
comp_159_126839_c0_seq2	6.27015	3.19244	3.72067	24.9485	20.0247	12.1634
comp_159_126854_c0_seq80	0.0157259	0.0188322	0.00904706	2.78321	0.63967	2.43317
comp_159_126868_c0_seq10	1.24187	1.01128	0.214333	1.42585	7.91483	0.516376
comp_159_126868_c0_seq2	25.2007	18.4674	9.78921	37.1916	82.9572	10.9161
comp_159_126871_c3_seq12	3.2974	0.161173	0	5.04096	1.42718	37.9587
comp_159_126872_c0_seq4	33.4672	9.98817	11.3768	44.6776	5.06068	12.1305
comp_159_126872_c0_seq7	2.61139	0.688457	1.94798	1.50077	1.83338	17.1447
comp_159_126876_c0_seq10	0.0729712	0.0728212	0.0757975	2.96302	1.17722	1.56145
comp_159_126878_c1_seq2	0.0531642	1.12779	3.62654	0.0638054	1.50336	34.9707
comp_159_126881_c0_seq13	0	0.0430517	0.0310232	2.6276	0.555214	1.59712
comp_159_126882_c0_seq9	9.2157	20.3114	0.0893557	11.8018	4.70743	0.362573
comp_159_126890_c2_seq5	0.283738	0.497543	0.466382	5.24983	22.0314	14.3705
comp_159_126910_c2_seq19	0.179022	0.264408	0.291808	3.66805	2.38838	3.33015
comp_159_126910_c2_seq6	0.172917	0.213976	0.339886	4.14017	2.69559	3.595
comp_159_126942_c1_seq10	0	0.0311373	0.0186981	1.58368	1.90883	9.90104
comp_159_126945_c1_seq2	0.0172579	0.0413337	0.0992841	0.217477	0.0750786	4.00341
comp_159_126952_c1_seq38	0.2106	0.55484	1.60809	1.67276	5.07654	6.47338
comp_159_126962_c0_seq1	8.82622	8.18761	1.6389	6.06019	1.2502	7.19693
comp_159_126972_c1_seq3	0	0	0	0.0431611	0	1.41666
comp_159_126974_c0_seq26	0.221371	0.302306	0.7038	11.7894	4.169	8.74579
comp_159_126980_c0_seq3	1.38786	0.327167	0.377213	1.27766	0.368446	4.2749
comp_159_126980_c0_seq7	1.58833	0.398596	0.470318	1.39814	0.362005	4.63251
comp_159_126985_c0_seq3	0	0	0	0.636738	0.0206079	0.487237
comp_159_126998_c0_seq1	17.1702	11.8376	54.4576	16.8143	17.4418	60.8346
comp_159_127011_c0_seq83	3.30425	3.47326	6.14279	6.67812	19.2069	39.104
comp_159_127037_c1_seq3	0.638513	0.550255	0.489208	6.58411	1.73287	2.05033
comp_159_127042_c2_seq3	12.4594	18.7429	20.1245	17.0679	60.8306	51.6281
comp_159_127047_c1_seq21	0.409634	0.524974	0.516801	6.48025	2.90759	12.236
comp_159_127053_c0_seq3	7.33721	2.41864	5.3816	37.8287	15.753	17.5785
comp_159_127054_c2_seq2	0.113747	0.817294	1.42874	0.658302	0.684536	1.10359
comp_159_127062_c1_seq5	20.3373	16.522	7.6821	14.9717	5.67767	2.24962
comp_159_127072_c0_seq2	0.00474619	0	0	2.1598	1.58988	1.75018
comp_159_127083_c0_seq10	0.968321	1.59735	4.49685	1.95479	2.11898	83.7948
comp_159_127083_c0_seq18	1.06616	1.69864	5.14687	2.12888	1.47213	76.8243
comp_159_127099_c0_seq2	10.4728	2.5646	4.65771	2.37693	6.05016	8.88763
comp_159_127110_c0_seq2	12.1819	3.75056	7.60491	12.4438	5.08728	5.18504
comp_159_127115_c0_seq3	4.68285	1.48889	1.89525	2.37673	0.704446	10.3052
comp_159_127126_c0_seq5	20.7808	5.07654	15.3064	103.686	8.39351	12.8346
comp_159_127147_c2_seq21	0.0432992	0.0518522	0.134929	0.540589	5.68639	2.32158
comp_159_127158_c0_seq3	1.01342	1.17704	1.10633	2.45755	9.71058	7.49849
comp_159_127162_c2_seq5	0.148372	0.106608	0.298754	0.0830993	0.112959	2.79247
comp_159_127166_c0_seq3	0.955216	2.09605	4.50268	0.618486	2.87047	9.21971
comp_159_127168_c0_seq20	6.6829	2.0891	1.96195	5.19747	3.20976	13.843
comp_159_127168_c0_seq6	8.62576	2.99596	3.18979	6.04957	1.98645	12.1089
comp_159_127175_c1_seq43	0.0246943	0.00422461	0.0253689	1.85231	1.00908	1.67531
comp_159_127210_c0_seq1	11.7745	107.088	84.5708	24.3028	286.893	130.16
comp_159_127212_c0_seq3	2.66283	5.48554	4.27813	5.23019	6.29786	98.2175
comp_159_127221_c0_seq5	47.7381	47.7172	26.9573	117.657	108.118	36.2635
comp_159_127236_c0_seq1	26.9025	7.32132	25.507	47.5018	14.2252	40.4326
comp_159_127237_c0_seq23	0.0614116	0.0315182	0.0378535	4.25024	2.14209	3.9359
comp_159_127243_c0_seq1	520.114	280.963	155.876	356.667	236.545	139.93
comp_159_127251_c0_seq1	0.335526	0.620507	0.800209	46.7479	130.216	93.4493
comp_159_127256_c0_seq1	44.6272	34.5177	18.7918	23.8028	28.2743	49.3314
comp_159_127266_c1_seq1	41.6805	22.8353	33.6785	69.6728	105.017	79.4158
comp_159_127279_c0_seq1	4.50738	1.64203	1.67837	6.78092	3.03018	21.2926
comp_159_127280_c0_seq57	6.44409	9.72622	9.1061	28.9621	10.2269	8.35286
comp_159_127299_c3_seq5	0	0.0344077	0.0516549	1.2572	3.72646	2.99462
comp_159_127310_c0_seq16	0	0	0	2.06952	4.76299	4.50449
comp_159_127311_c2_seq2	6306.27	393.249	927.215	5481.46	1508.84	509.68
comp_159_127318_c0_seq11	0.103407	0.723949	1.12688	0.367541	2.01573	2.5546
comp_159_127318_c0_seq15	0.0638786	0.528523	0.693224	0.252063	1.23159	2.03339
comp_159_127322_c0_seq1	6.39052	8.20106	4.64824	18.4727	31.5354	88.4204
comp_159_127329_c1_seq19	77.9757	52.8245	55.5337	56.8139	3.90971	10.8756
comp_159_127329_c1_seq3	47.6378	43.3382	42.8803	27.5771	2.47842	4.63084
comp_159_127340_c0_seq10	0.12414	0.16518	0.158706	1.50643	0.82509	24.7526
comp_159_127358_c1_seq1	3.57771	2.37245	1.34652	1.9078	1.54553	4.28984
comp_159_127362_c0_seq2	6.207	8.90318	8.92057	9.34115	30.3383	18.7154
comp_159_127379_c0_seq10	0	0	0	4.35123	2.95389	2.99984
comp_159_127380_c1_seq6	0.056199	0.0734183	0.0955239	5.78005	2.24484	7.00478
comp_159_127415_c0_seq3	1.84349	2.03103	1.16661	7.68173	76.3818	63.5821
comp_159_127425_c0_seq6	3.23628	3.4936	4.58722	5.65398	14.7156	16.07
comp_159_127432_c1_seq8	0.0571623	0.112015	0.0672655	0.727615	3.39107	1.83097
comp_159_127457_c1_seq3	3.31449	4.73227	2.74933	7.41493	1.57821	17.8586
comp_159_127480_c2_seq3	0.590139	0.766312	3.5689	0.686926	3.10091	19.8936
comp_159_127489_c0_seq4	9.79595	1.33466	4.10577	19.7209	4.11135	32.7917
comp_159_127496_c0_seq1	116.737	34.5311	7.79316	27.0944	24.3648	19.5802
comp_159_127497_c0_seq51	0.0267243	0.0192019	0	1.02528	5.02249	3.33949
comp_159_127506_c2_seq1	0.586832	1.018	2.34271	0.629692	10.3848	6.12721
comp_159_127508_c0_seq9	1.89112	4.47574	2.88083	5.06079	0.742387	10.7629
comp_159_127514_c1_seq5	153.171	59.0523	165.967	159.915	124.145	190.775
comp_159_127545_c0_seq10	1.30663	7.72461	6.56548	0.74107	6.18803	4.7236
comp_159_127545_c0_seq6	0.899809	0.195918	0	0.773119	0.444833	8.77185
comp_159_127546_c3_seq2	0.0549671	0	0	0	0	6.37553
comp_159_127551_c1_seq1	0.509157	0.547049	0.3901	2.65843	14.76	8.37262
comp_159_127552_c1_seq14	0.00431067	0.0722703	0.105397	2.58933	0.79232	1.57071
comp_159_127555_c1_seq1	171.83	156.639	62.2827	153.399	146.849	78.6223
comp_159_127556_c0_seq4	6.97469	6.21849	1.38363	8.77089	3.09134	0.382791
comp_159_127568_c1_seq2	14.8924	24.0761	25.0645	3.77051	28.7885	11.4963
comp_159_127575_c1_seq11	0	0	0.0247243	2.98468	2.40562	1.46094
comp_159_127581_c0_seq46	0.885937	1.34328	1.25364	2.60099	15.2302	8.88892
comp_159_127592_c0_seq7	3.80177	1.28492	4.1914	2.81924	0.489837	9.9724
comp_159_127615_c0_seq22	4.33076	3.43503	1.43295	4.36508	2.76142	5.29273
comp_159_127626_c0_seq7	8.58844	3.27114	3.22079	0.568535	4.00128	12.831
comp_159_127626_c2_seq1	0.031553	0	0	0	0	2.45136
comp_159_127627_c0_seq1	131.103	200.805	14.9759	18.8652	131.295	17.1399
comp_159_127633_c1_seq8	51.0244	0.0514858	7.66752	86.3968	1.2251	26.2884
comp_159_127636_c2_seq2	36.4107	10.4626	1.78864	26.1811	3.53854	2.15118
comp_159_127636_c2_seq3	10.2659	4.27398	1.88405	13.3821	0.886815	0.424169
comp_159_127640_c2_seq2	0.788653	0.288133	6.42115	0.542771	0.261683	33.6703
comp_159_127649_c0_seq5	6.79567	4.01807	19.7837	7.98322	54.8505	104.783
comp_159_127654_c0_seq14	0	0	0	3.61342	0.840344	0.997648
comp_159_127665_c2_seq2	0	0.0916031	0.085568	7.78293	1.94119	3.05044
comp_159_127666_c3_seq4	0.507618	0.762436	0.785762	4.89097	8.04266	4.35415
comp_159_127670_c0_seq1	4.36435	4.39685	1.48207	7.67498	3.56	39.9103
comp_159_127691_c0_seq2	0.971075	0.426394	0.128026	3.73913	0.800907	25.0503
comp_159_127700_c0_seq3	8.39514	2.57181	1.19339	6.35576	3.34433	7.47713
comp_159_127704_c0_seq3	15.0943	2.11678	10.4166	28.8935	2.11687	4.84631
comp_159_127704_c0_seq7	10.2325	1.14813	8.34242	25.0667	1.32238	3.47629
comp_159_127705_c0_seq20	0	0.0256903	0.0555377	1.47786	12.324	6.51643
comp_159_127716_c1_seq3	1.58471	0.378347	0.21638	3.87602	0.163626	0.510332
comp_159_127729_c1_seq11	0.581678	1.84016	2.03109	1.88588	0.490544	5.53098
comp_159_127731_c0_seq2	4.37137	1.32023	1.36436	2.67445	0.738938	5.04979
comp_159_127734_c0_seq1	0.585439	11.7909	12.5048	0.616484	11.782	10.7844
comp_159_127736_c1_seq1	2.94674	13.9357	18.4299	6.58266	3.98774	33.2204
comp_159_127750_c0_seq21	0.00598441	0.0107498	0.0215176	0.816979	2.94842	1.50938
comp_159_127750_c0_seq25	0.399144	0.473435	0.798226	2.23017	10.5096	6.19775
comp_159_127750_c0_seq36	0.00702854	0.00420845	0.0252719	0.747934	2.6793	1.37281
comp_159_127780_c0_seq6	46.5241	18.86	13.9416	19.0597	19.5527	67.8739
comp_159_127783_c0_seq4	0.11285	0.194763	0.176627	0.943417	2.83014	5.40422
comp_159_127788_c1_seq9	0.70346	0.24777	0.198382	1.06223	0.0150016	8.48229
comp_159_127797_c0_seq7	7.63794	3.71685	7.60814	21.6309	10.4087	23.0352
comp_159_127808_c0_seq19	0.0123181	0.0393368	0.0885822	4.59935	0.759172	1.17266
comp_159_127808_c0_seq64	0.00839252	0.0301509	0.0603525	4.51241	0.821494	1.00557
comp_159_127810_c1_seq49	5.37414	2.22526	1.8852	3.42231	1.67716	6.5386
comp_159_127816_c0_seq4	0	0.00782933	0.0376123	2.19702	0.696839	0.643854
comp_159_127835_c0_seq1	0.164774	0.441074	0.40427	0.217143	2.61434	5.31357
comp_159_127839_c1_seq17	0.806718	0.645305	0.752355	5.27272	48.5579	21.4097
comp_159_127847_c1_seq2	64.4228	16.4066	15.4183	32.1612	10.2758	197.749
comp_159_127876_c0_seq4	17.2041	7.25807	5.02954	15.4758	15.105	15.9207
comp_159_127884_c1_seq2	1.02926	1.30671	1.09077	5.90547	31.8993	12.3802
comp_159_127888_c1_seq2	0.232626	0.268064	0.23357	7.74349	1.10749	1.00377
comp_159_127888_c1_seq74	0.209321	0.383676	0.282622	7.50063	0.994257	0.981618
comp_159_127895_c1_seq1	1.81174	0	0.0548574	0.347136	0.964482	0.563435
comp_159_127905_c3_seq5	1.02022	2.34376	3.03647	4.58285	11.6892	10.7945
comp_159_127910_c5_seq1	6.46339	1.71371	3.336	21.528	66.4233	30.568
comp_159_127914_c4_seq2	0.0679547	0.417062	0.183254	0.297341	4.68389	2.76054
comp_159_127919_c1_seq2	0.0806124	0.48268	0.0927522	4.80835	0.385766	0.388116
comp_159_127923_c1_seq3	0.335997	0.394984	0.297041	2.30912	4.97521	3.29879
comp_159_127940_c1_seq25	1.1184	8.29198	13.6016	2.83256	10.1066	13.2457
comp_159_127944_c0_seq8	0.279332	0.473887	0.513343	2.25978	11.3166	10.0865
comp_159_127948_c0_seq4	0.31196	0.286413	0.583277	0.40768	0.339287	9.30761
comp_159_127951_c0_seq14	6.39532	4.06915	2.5528	6.5564	2.52383	6.9148
comp_159_127956_c0_seq8	5.78763	2.61147	1.57481	8.76079	2.71199	1.89285
comp_159_127962_c0_seq2	1.18277	10.1509	7.26241	0.311401	17.3441	3.8218
comp_159_127962_c0_seq3	7.69752	1.74228	2.12217	29.596	8.1642	6.13083
comp_159_127978_c0_seq21	18.8248	10.349	11.1853	44.4323	15.8653	165.998
comp_159_127985_c0_seq1	17.2162	6.79538	6.98073	8.25513	4.52582	24.0244
comp_159_127991_c2_seq41	9.36469	1.21377	4.12684	15.9506	1.4051	4.21755
comp_159_127999_c0_seq20	72.9341	27.5336	82.5651	57.9324	19.2999	15.0282
comp_159_128015_c0_seq15	18.1162	12.8404	57.569	21.4234	15.8903	64.2955
comp_159_128021_c0_seq8	3.50766	1.65851	0.781862	1.86668	2.85768	3.18668
comp_159_128025_c0_seq16	0.376276	1.14384	1.41538	17.9536	4.15533	2.50206
comp_159_128026_c1_seq4	0.208268	0.6734	0.644011	1.18103	7.95057	4.49327
comp_159_128071_c0_seq4	19.0024	11.4912	6.42437	15.6285	6.98424	2.56461
comp_159_128072_c0_seq86	0.0589622	0.141218	0.0848021	3.91118	3.24644	2.34684
comp_159_128074_c1_seq27	4.19193	2.9068	3.96193	7.97689	25.9915	21.1785
comp_159_128086_c0_seq3	2.38052	0.313583	0.171189	1.44437	0.0776717	8.266
comp_159_128094_c0_seq3	25.9059	8.02034	13.2064	27.5838	8.31744	8.38993
comp_159_128104_c1_seq95	0.235127	0.424341	0.404851	1.09431	10.373	6.37407
comp_159_128105_c0_seq28	0.482432	0.318169	0.351956	14.8511	3.47514	17.6805
comp_159_128107_c1_seq11	4.99228	7.14139	0.523777	9.98586	1.56782	0.630948
comp_159_128120_c0_seq3	9.40482	9.36887	3.77064	6.42885	2.83627	2.27677
comp_159_128140_c1_seq8	0.00413606	0	0	1.70262	0.400356	0.592879
comp_159_128153_c0_seq3	0	0	1.18143	0.306709	0.416917	1.97744
comp_159_128161_c0_seq9	0	0	0	4.95929	0.936533	4.32008
comp_159_128162_c0_seq6	55.6331	14.2111	18.6586	63.4198	40.292	27.822
comp_159_128169_c1_seq4	0.685525	1.02132	0.256192	5.90276	1.63792	1.51205
comp_159_128180_c0_seq2	1.32959	0.710258	0.243721	3.06628	9.56244	5.54849
comp_159_128182_c1_seq3	0.510283	0.196149	0.0181213	4.60448	0.349434	10.5331
comp_159_128193_c0_seq11	2.86598	5.59084	8.08862	1.64005	4.87884	0.581756
comp_159_128207_c0_seq4	1.39721	1.37677	1.77218	4.33631	20.7241	19.5502
comp_159_128210_c0_seq12	1.2813	4.40672	6.28133	0.656361	8.94756	3.8214
comp_159_128217_c0_seq7	0.961151	4.49732	5.74004	0.917987	4.74214	4.22776
comp_159_128229_c0_seq1	95.797	48.4929	82.0466	38.2506	41.1263	54.1605
comp_159_128236_c0_seq2	685.462	25.1667	298.628	747.46	124.762	244.954
comp_159_128274_c0_seq8	55.0963	15.4011	11.5488	7.55987	6.79053	96.464
comp_159_128275_c0_seq23	4.07218	1.01283	5.03684	5.08775	1.77156	7.82865
comp_159_128281_c2_seq4	0.6772	1.45974	1.26617	0.533364	7.51253	3.00109
comp_159_128293_c0_seq8	0	0	0	1.59051	1.24036	2.06995
comp_159_128299_c1_seq37	1.01746	0.987162	1.88339	1.41144	10.8507	4.07191
comp_159_128299_c1_seq68	1.30626	1.39487	1.84481	1.56159	9.66275	4.15646
comp_159_128308_c0_seq24	0.0189889	0.0151598	0	9.42096	1.39747	1.73151
comp_159_128309_c1_seq6	14.1498	27.9569	37.176	6.18282	3.35788	3.93952
comp_159_128310_c1_seq1	0.673279	0.367964	3.35995	0.727598	0.250639	1.1125
comp_159_128310_c1_seq3	0.834384	0.455192	4.06016	1.03848	0.423489	1.80572
comp_159_128328_c1_seq12	0.310666	0.295935	0.426504	0.079089	0.307164	5.63991
comp_159_128336_c1_seq19	0.0516917	0.365225	0.903295	0.466837	1.24246	1.46497
comp_159_128348_c0_seq77	0.136461	0.228783	0.30421	3.20043	1.84777	3.6658
comp_159_128348_c1_seq1	0.0776604	0.124001	0.0372315	3.40715	0.77894	1.81287
comp_159_128357_c0_seq8	3.55493	3.27738	5.74264	20.6685	6.22876	14.0843
comp_159_128365_c2_seq3	2.02068	3.88718	1.11303	4.71053	8.4284	25.7686
comp_159_128368_c0_seq3	23.7112	4.99596	4.74141	11.019	8.17832	4.64479
comp_159_128374_c0_seq3	0.263179	0.424788	0.70766	4.2137	24.4667	24.6784
comp_159_128374_c3_seq3	49.819	33.6897	27.5337	85.6794	149.378	100.149
comp_159_128376_c0_seq3	0.00569911	0.00682487	0.0409836	0.941615	5.36157	4.3341
comp_159_128379_c1_seq11	12.6098	2.20102	3.21228	21.2557	7.55306	16.662
comp_159_128388_c0_seq2	6.17933	1.90988	2.62945	5.38428	2.24223	21.1117
comp_159_128395_c1_seq12	7.68856	9.15507	11.1785	17.0751	8.4949	56.274
comp_159_128398_c0_seq4	1.04423	2.22707	1.88804	6.83709	7.95531	4.88062
comp_159_128403_c0_seq19	0.0147875	0	0	1.91178	13.8795	2.73457
comp_159_128416_c0_seq3	31.5386	9.50635	18.1852	16.222	9.3337	66.8139
comp_159_128422_c0_seq11	1.29009	0.554588	0.29735	1.00739	1.19623	3.12192
comp_159_128443_c1_seq9	0.0278268	0.459865	0.568309	0.810423	14.539	11.7045
comp_159_128448_c1_seq12	0.213326	0.823165	1.29544	19.0169	7.63066	1.0461
comp_159_128448_c1_seq40	1.14366	3.4505	6.59417	0.917778	0.764871	3.56002
comp_159_128462_c1_seq15	0.115973	0.0694406	0.0953127	4.19876	1.50458	5.2845
comp_159_128488_c1_seq1	3.61613	1.69808	2.10492	1.84988	4.38503	47.0587
comp_159_128498_c0_seq1	10992.9	2668.93	2102.82	10178.9	3408.68	1542.19
comp_159_128499_c2_seq4	0.41767	0.316436	0.845901	0.107415	0.472799	9.29908
comp_159_128535_c0_seq12	0.0110637	0.0331229	0.0556932	1.3245	8.31474	4.93329
comp_159_128535_c0_seq43	0.381225	3.39796	3.10932	0.493244	2.88135	1.70555
comp_159_128539_c0_seq14	13.2099	2.5591	0.504604	3.75881	0.705348	12.2152
comp_159_128539_c0_seq43	4.02713	0.773271	0.21268	1.32513	0.150107	4.70324
comp_159_128552_c0_seq3	16.6575	13.5019	5.49368	29.0898	39.4087	33.855
comp_159_128561_c1_seq5	55.586	19.8573	39.2826	47.4252	18.7402	77.0745
comp_159_128567_c4_seq4	1.3928	0.892981	0.480765	6.91863	1.42159	1.68348
comp_159_128570_c2_seq31	0.0951354	0.151904	0.19764	6.49754	5.29992	3.33119
comp_159_128570_c2_seq4	0	0	0	7.38921	3.08751	9.97609
comp_159_128581_c0_seq2	72.4143	40.0756	19.758	99.8859	51.5078	12.5854
comp_159_128584_c0_seq4	38.3663	21.4153	15.7328	55.6331	28.177	33.9025
comp_159_128585_c0_seq2	48.612	11.8863	10.7826	24.9401	10.4865	11.7275
comp_159_128585_c0_seq4	28.9157	6.5867	6.44379	16.8307	9.0391	9.64554
comp_159_128593_c0_seq2	33.5187	4.8282	16.1952	33.9382	8.00019	14.9232
comp_159_128606_c1_seq5	0.0130029	0.0218	0.0374027	1.7369	7.13038	4.11193
comp_159_128613_c2_seq1	1.90048	0.798556	0.287721	1.96075	1.19666	0.510768
comp_159_128627_c0_seq45	0.251653	0.597343	0.614002	2.72449	20.2536	11.7669
comp_159_128631_c0_seq11	19.588	39.6596	16.0717	5.02267	7.85006	2.67228
comp_159_128635_c0_seq4	46.8489	21.33	16.9804	42.5071	17.2272	12.0285
comp_159_128639_c1_seq4	2.62588	12.5419	10.4557	0.697894	15.6348	11.8524
[truncated: 4,084 more rows]
