# Supplementary material for: An RNA sequencing transcriptome analysis of the high-temperature stressed tall fescue reveals novel insights into plant thermotolerance
Source: BMC Genomics. 2014 Dec 19;15(1):1147. doi: 10.1186/1471-2164-15-1147 (PMC4378353; doi:10.1186/1471-2164-15-1147)
Supplement: Supplementary file 6 — Additional file 6: Gene annotation and expression analysis in Energy Metabolism which includes Oxidative phosphorylation, Photosynthesis, Photosynthesis-antenna proteins, Carbon fixation in photosynthetic organisms, Methane metabolism, Nitrogen metabolism, Sulfur metabolism. (XLS 56 KB) [file 12864_2014_6885_MOESM6_ESM.xls]

## Sheet: Table Tital
	Additional file 5 Gene annotation and expression analysis in Energy Metabolism which includes Oxidative phosphorylation, Photosynthesis, Photosynthesis - antenna proteins, Carbon fixation in photosynthetic organisms, Methane metabolism, Nitrogen metabolism, Sulfur metabolism.
		71-0 h, 12 h and 36 h represent PI 578718 under heat stress for 0, 12 and 36 h; 159-0 h, 12 h and 36 h represent PI 234881 under heat stress for 0, 12 and 36 h.
		Blue box indicated genes down-regulated, red box indicated genes up-regulated.

## Sheet: Oxidative phosphorylation
	Additional file 6 Gene annotation and expression analysis in Energy Metabolism which includes Oxidative phosphorylation, Photosynthesis, Photosynthesis - antenna proteins, Carbon fixation in photosynthetic organisms, Methane metabolism, Nitrogen metabolism, Sulfur metabolism.
		71-0 h, 12 h and 36 h represent PI 578718 under heat stress for 0, 12 and 36 h; 159-0 h, 12 h and 36 h represent PI 234881 under heat stress for 0, 12 and 36 h.
		Blue box indicated genes down-regulated, red box indicated genes up-regulated.
	ko00190	Oxidative phosphorylation
	KO ID	Unigene ID	Gene annotation	Expression patterns extracted by RNA-Seq (RPKM)
				71-0h	71-12h	71-36h	159-0h	159-12h	159-36h
	ko:K02115	comp_71_113034_c1_seq1	ATPF1G, atpG; F-type H+-transporting ATPase subunit gamma [EC:3.6.3.14]	638.659	524.31	320.497	582.489	242.321	94.0067
	ko:K03878	comp_71_94568_c0_seq1	ND1; NADH-ubiquinone oxidoreductase chain 1 [EC:1.6.5.3]	0	2.07265	2.51169	0	0	0
	ko:K02133	comp_71_83083_c0_seq1	ATPeF1B, ATP5B; F-type H+-transporting ATPase subunit beta [EC:3.6.3.14]	0.030411	0	1.00598	0	0	0
	ko:K02266	comp_71_744451_c0_seq1	COX6A; cytochrome c oxidase subunit 6a	0	0.530138	1.18244	0	0	0
	ko:K02256	comp_71_69355_c0_seq1	COX1; cytochrome c oxidase subunit 1 [EC:1.9.3.1]	0	4.18981	9.05539	0	0	0
	ko:K02154	comp_71_61052_c1_seq1	ATPeVI, ATP6N1A; V-type H+-transporting ATPase subunit I [EC:3.6.3.14]	0.146124	0.984307	1.53681	0.230175	0.0496638	0.159893
	ko:K03881	comp_71_556203_c0_seq1	ND4; NADH-ubiquinone oxidoreductase chain 4 [EC:1.6.5.3]	0.0648965	0.044409	1.10671	0.051924	0.141163	0.040578
	ko:K02133	comp_71_540434_c0_seq1	ATPeF1B, ATP5B; F-type H+-transporting ATPase subunit beta [EC:3.6.3.14]	0.0170478	0.734949	1.40983	0.04774	0.0278117	0
	ko:K00412	comp_71_369481_c0_seq1	CYTB, petB; ubiquinol-cytochrome c reductase cytochrome b subunit	0	1.43474	2.38453	0	0	0
	ko:K03883	comp_71_291451_c0_seq1	ND5; NADH-ubiquinone oxidoreductase chain 5 [EC:1.6.5.3]	0	1.43589	3.44092	0	0	0.0123194
	ko:K02261	comp_71_215446_c0_seq1	COX2; cytochrome c oxidase subunit 2	0	3.58779	6.38704	0	0	0
	ko:K03881	comp_71_213915_c0_seq1	ND4; NADH-ubiquinone oxidoreductase chain 4 [EC:1.6.5.3]	0	3.0444	6.68271	0	0	0
	ko:K02262	comp_71_212805_c0_seq1	COX3; cytochrome c oxidase subunit 3	0	3.52163	5.99939	0	0	0
	ko:K01507	comp_71_118560_c0_seq15	ppa; inorganic pyrophosphatase [EC:3.6.1.1]	10.5133	6.25051	4.40955	6.35758	5.13443	5.33985
	ko:K03885	comp_71_118328_c0_seq1	ndh; NADH dehydrogenase [EC:1.6.99.3]	60.9748	17.8618	31.4522	44.5362	22.9934	38.4194
	ko:K01535	comp_71_115230_c1_seq1	E3.6.3.6; H+-transporting ATPase [EC:3.6.3.6]	2.44508	7.46337	52.7876	2.77234	4.31408	37.1367
	ko:K02113	comp_159_125956_c0_seq8	ATPF1D, atpH; F-type H+-transporting ATPase subunit delta [EC:3.6.3.14]	357.749	324.219	119.077	426.415	196.754	54.8608
	ko:K01507	comp_159_124189_c0_seq8	ppa; inorganic pyrophosphatase [EC:3.6.1.1]	21.2184	79.0632	163.106	9.55006	34.9542	89.5592
	ko:K01507	comp_159_104867_c0_seq1	ppa; inorganic pyrophosphatase [EC:3.6.1.1]	0.627317	0.0549682	0.132034	0.0428467	0.399378	1.5905
	ko:K05578	comp_159_118447_c3_seq14	ndhG; NAD(P)H-quinone oxidoreductase subunit 6 [EC:1.6.5.3]	13.913	2.59592	0.607856	19.2039	1.06018	0.663856
	ko:K02261	comp_159_372064_c0_seq1	COX2; cytochrome c oxidase subunit 2	0	0	0	2.79052	0	0
	ko:K03936	comp_159_133984_c4_seq29	NDUFS3; NADH dehydrogenase (ubiquinone) Fe-S protein 3 [EC:1.6.5.3 1.6.99.3]	1.3657	3.11575	3.44095	0.991009	4.22832	25.0991
	ko:K05578	comp_159_118447_c3_seq14	ndhG; NAD(P)H-quinone oxidoreductase subunit 6 [EC:1.6.5.3]	13.913	2.59592	0.607856	19.2039	1.06018	0.663856
	ko:K01507	comp_159_73038_c0_seq1	ppa; inorganic pyrophosphatase [EC:3.6.1.1]	0.0951153	0.0335011	0.016094	0.250689	0.0365108	4.1876

## Sheet: Photosynthesis (Pn)
	Additional file 6 Gene annotation and expression analysis in Energy Metabolism which includes Oxidative phosphorylation, Photosynthesis, Photosynthesis - antenna proteins, Carbon fixation in photosynthetic organisms, Methane metabolism, Nitrogen metabolism, Sulfur metabolism.
		71-0 h, 12 h and 36 h represent PI 578718 under heat stress for 0, 12 and 36 h; 159-0 h, 12 h and 36 h represent PI 234881 under heat stress for 0, 12 and 36 h.
		Blue box indicated genes down-regulated, red box indicated genes up-regulated.
	ko00195	Photosynthesis
	KO ID	Unigene ID	Gene annotation	Expression patterns extracted by RNA-Seq (RPKM)
				71-0h	71-12h	71-36h	159-0h	159-12h	159-36h
	ko:K02721	comp_71_99039_c1_seq1	psbW; photosystem II PsbW protein	136.177	78.6244	32.4566	118.837	72.8257	16.2821
	ko:K02641	comp_71_117097_c0_seq1	petH; ferredoxin--NADP+ reductase [EC:1.18.1.2]	5.49766	93.5364	125.045	4.55633	61.6983	48.3589
	ko:K02115	comp_71_113034_c1_seq1	ATPF1G, atpG; F-type H+-transporting ATPase subunit gamma [EC:3.6.3.14]	638.659	524.31	320.497	582.489	242.321	94.0067
	ko:K08901	comp_71_112214_c0_seq2	psbQ; photosystem II oxygen-evolving enhancer protein 3	145.258	228.686	154.562	107.149	27.6241	9.26415
	ko:K02723	comp_71_111685_c1_seq3	psbY; photosystem II PsbY protein	493.921	543.99	218.293	563.236	454.498	123.626
	ko:K02694	comp_71_110643_c2_seq1	psaF; photosystem I subunit III	1018.91	680.174	288.656	456.262	57.5022	16.4087
	ko:K08901	comp_71_109642_c0_seq1	psbQ; photosystem II oxygen-evolving enhancer protein 3	1534.28	1400.05	612.461	975.333	420.3	84.9663
	ko:K08901	comp_71_107248_c0_seq2	psbQ; photosystem II oxygen-evolving enhancer protein 3	102.037	231.948	76.4517	160.89	58.795	14.4679
	ko:K08905	comp_71_105107_c0_seq1	psaG; photosystem I subunit V	1542.16	711.467	304.432	1603.04	970.276	284.083
	ko:K02692	comp_159_132423_c0_seq1	psaD; photosystem I subunit II	1260.47	885.334	393.884	1250.1	1213.29	319.104
	ko:K14332	comp_159_131161_c1_seq1	psaO; photosystem I subunit PsaO	779.886	675.848	260.83	757.519	845.103	146.386
	ko:K02113	comp_159_125956_c0_seq8	ATPF1D, atpH; F-type H+-transporting ATPase subunit delta [EC:3.6.3.14]	357.749	324.219	119.077	426.415	196.754	54.8608
	ko:K02716	comp_159_124904_c1_seq2	psbO; photosystem II oxygen-evolving enhancer protein 1	3736.81	2264.28	842.066	5005.08	2856.89	675.757
	ko:K02639	comp_159_124178_c1_seq4	petF; ferredoxin	0	0.285944	4.41025	0	1.38048	7.48078
	ko:K02639	comp_159_123625_c1_seq4	petF; ferredoxin	2058.54	1268.85	780.811	1938.27	913.885	345.257
	ko:K03542	comp_159_120829_c0_seq1	psbS; photosystem II 22kDa protein	2230.19	491.712	960.571	2632.72	360.525	392.347
	ko:K02701	comp_159_118518_c1_seq2	psaN; photosystem I subunit PsaN	1203.26	847.549	432.755	1645.91	1031.44	264.413
	ko:K02695	comp_159_118390_c0_seq1	psaH; photosystem I subunit VI	859.726	693.086	260.985	888.072	740.385	181.324
	ko:K02698	comp_159_117466_c1_seq2	psaK; photosystem I subunit X	1742.18	1100.57	592.677	2081.78	1631.72	476.856
	ko:K02639	comp_159_114126_c1_seq2	petF; ferredoxin	5.34445	6.07551	4.73452	12.6708	4.01549	0.748663

## Sheet: Pn-antenna proteins
	Additional file 6 Gene annotation and expression analysis in Energy Metabolism which includes Oxidative phosphorylation, Photosynthesis, Photosynthesis - antenna proteins, Carbon fixation in photosynthetic organisms, Methane metabolism, Nitrogen metabolism, Sulfur metabolism.
		71-0 h, 12 h and 36 h represent PI 578718 under heat stress for 0, 12 and 36 h; 159-0 h, 12 h and 36 h represent PI 234881 under heat stress for 0, 12 and 36 h.
		Blue box indicated genes down-regulated, red box indicated genes up-regulated.
	ko00196	Photosynthesis - antenna proteins
	KO ID	Unigene ID	Gene annotation	Expression patterns extracted by RNA-Seq (RPKM)
				71-0h	71-12h	71-36h	159-0h	159-12h	159-36h
	ko:K08912	comp_71_118792_c2_seq2	LHCB1; light-harvesting complex II chlorophyll a/b binding protein 1	3679.9	314.682	605.153	3144.28	975.871	302.705
	ko:K08914	comp_71_118792_c2_seq18	LHCB3; light-harvesting complex II chlorophyll a/b binding protein 3	3334	671.324	337.874	3136.81	1306.2	272.48
	ko:K08916	comp_71_116037_c1_seq4	LHCB5; light-harvesting complex II chlorophyll a/b binding protein 5	4484.1	732.587	526.255	3908.4	1309.38	392.418
	ko:K08909	comp_71_111679_c1_seq4	LHCA3; light-harvesting complex I chlorophyll a/b binding protein 3	1618.19	463.273	497.855	982.119	298.234	107.317
	ko:K08912	comp_159_69213_c0_seq1	LHCB1; light-harvesting complex II chlorophyll a/b binding protein 1	717.154	165.563	152.373	431.478	421.424	39.5879
	ko:K08912	comp_159_127311_c2_seq2	LHCB1; light-harvesting complex II chlorophyll a/b binding protein 1	6306.27	393.249	927.215	5481.46	1508.84	509.68
	ko:K08917	comp_159_123873_c0_seq1	LHCB6; light-harvesting complex II chlorophyll a/b binding protein 6	2818.55	680.95	615.569	3894.94	1573.65	427.73
	ko:K08908	comp_159_123843_c1_seq1	LHCA2; light-harvesting complex I chlorophyll a/b binding protein 2	3077	1684.31	1153.33	2850.17	2130.29	708.921
	ko:K08907	comp_159_122682_c0_seq1	LHCA1; light-harvesting complex I chlorophyll a/b binding protein 1	2353.36	1339.4	470.37	2795.56	1779.75	338.6
	ko:K08910	comp_159_119519_c1_seq1	LHCA4; light-harvesting complex I chlorophyll a/b binding protein 4	3013.68	1933.5	1117.82	2942.66	2706.39	802.345
	ko:K08913	comp_159_116680_c0_seq3	LHCB2; light-harvesting complex II chlorophyll a/b binding protein 2	5532.45	495.795	259.036	5987.18	2239.48	368.809

## Sheet: Carbon fixation
	Additional file 6 Gene annotation and expression analysis in Energy Metabolism which includes Oxidative phosphorylation, Photosynthesis, Photosynthesis - antenna proteins, Carbon fixation in photosynthetic organisms, Methane metabolism, Nitrogen metabolism, Sulfur metabolism.
		71-0 h, 12 h and 36 h represent PI 578718 under heat stress for 0, 12 and 36 h; 159-0 h, 12 h and 36 h represent PI 234881 under heat stress for 0, 12 and 36 h.
		Blue box indicated genes down-regulated, red box indicated genes up-regulated.
	ko00710	Carbon fixation in photosynthetic organisms
	KO ID	Unigene ID	Gene annotation	Expression patterns extracted by RNA-Seq (RPKM)
				71-0h	71-12h	71-36h	159-0h	159-12h	159-36h
	ko:K01602	comp_71_121495_c0_seq10	rbcS; ribulose-bisphosphate carboxylase small chain [EC:4.1.1.39]	4094.45	4058.41	820.957	3813.61	2348.98	498.228
	ko:K05298	comp_71_118237_c2_seq8	GAPA; glyceraldehyde-3-phosphate dehydrogenase (NADP+) (phosphorylating) [EC:1.2.1.13]	2291.24	1833.78	479.078	2376.62	1119.89	304.49
	ko:K01623	comp_71_114753_c0_seq3	ALDO; fructose-bisphosphate aldolase, class I [EC:4.1.2.13]	2709.19	1416.52	973.413	2945.58	979.562	497.353
	ko:K01623	comp_71_112636_c1_seq1	ALDO; fructose-bisphosphate aldolase, class I [EC:4.1.2.13]	117.242	113.875	56.4105	140.392	37.8329	11.6983
	ko:K00029	comp_71_106389_c0_seq1	E1.1.1.40, maeB; malate dehydrogenase (oxaloacetate-decarboxylating)(NADP+) [EC:1.1.1.40]	32.1112	5.36612	2.49051	42.6432	2.99019	27.7405
	ko:K00026	comp_159_133180_c0_seq1	MDH2; malate dehydrogenase [EC:1.1.1.37]	61.2556	21.4151	37.7109	36.9008	34.8571	134.707
	ko:K01610	comp_159_133140_c0_seq1	E4.1.1.49, pckA; phosphoenolpyruvate carboxykinase (ATP) [EC:4.1.1.49]	14.7589	3.66837	1.19074	7.92911	5.14449	10.3698
	ko:K03841	comp_159_132899_c1_seq8	FBP, fbp; fructose-1,6-bisphosphatase I [EC:3.1.3.11]	226.809	138.543	51.0269	305.035	97.791	54.4915
	ko:K01100	comp_159_131350_c0_seq3	E3.1.3.37; sedoheptulose-bisphosphatase [EC:3.1.3.37]	790.857	694.783	287.589	913.437	507.631	181.555
	ko:K00029	comp_159_130424_c0_seq1	E1.1.1.40, maeB; malate dehydrogenase (oxaloacetate-decarboxylating)(NADP+) [EC:1.1.1.40]	38.5547	4.51746	3.22921	95.371	7.16134	45.8273
	ko:K00029	comp_159_128855_c0_seq5	E1.1.1.40, maeB; malate dehydrogenase (oxaloacetate-decarboxylating)(NADP+) [EC:1.1.1.40]	66.5545	11.2187	8.90649	42.5378	13.1346	146.003
	ko:K00855	comp_159_126372_c0_seq2	E2.7.1.19, prkB; phosphoribulokinase [EC:2.7.1.19]	1802.68	1269.29	794.874	1983.38	1148.1	539.018
	ko:K00927	comp_159_125920_c1_seq1	PGK, pgk; phosphoglycerate kinase [EC:2.7.2.3]	451.068	292.237	163.694	768.514	424.049	217.797
	ko:K01602	comp_159_123832_c2_seq6	rbcS; ribulose-bisphosphate carboxylase small chain [EC:4.1.1.39]	7098.28	8792.55	2941.19	7573.11	7335.38	1755.84

## Sheet: Methane metabolism
	Additional file 6 Gene annotation and expression analysis in Energy Metabolism which includes Oxidative phosphorylation, Photosynthesis, Photosynthesis - antenna proteins, Carbon fixation in photosynthetic organisms, Methane metabolism, Nitrogen metabolism, Sulfur metabolism.
		71-0 h, 12 h and 36 h represent PI 578718 under heat stress for 0, 12 and 36 h; 159-0 h, 12 h and 36 h represent PI 234881 under heat stress for 0, 12 and 36 h.
		Blue box indicated genes down-regulated, red box indicated genes up-regulated.
	ko00680	Methane metabolism
	KO ID	Unigene ID	Gene annotation	Expression patterns extracted by RNA-Seq (RPKM)
				71-0h	71-12h	71-36h	159-0h	159-12h	159-36h
	ko:K00430	comp_71_85810_c0_seq1	E1.11.1.7; peroxidase [EC:1.11.1.7]	0.0348017	0.812684	0.700746	0.073093	0.255489	0.133283
	ko:K01834	comp_71_29518_c0_seq1	gpmA, PGAM; 2,3-bisphosphoglycerate-dependent phosphoglycerate mutase [EC:5.4.2.1]	0	0.471264	1.13198	0	0	0
	ko:K01623	comp_71_114753_c0_seq3	ALDO; fructose-bisphosphate aldolase, class I [EC:4.1.2.13]	2709.19	1416.52	973.413	2945.58	979.562	497.353
	ko:K00430	comp_71_114293_c0_seq1	E1.11.1.7; peroxidase [EC:1.11.1.7]	46.994	359.477	110.741	21.3608	9.11091	11.8224
	ko:K00430	comp_71_113445_c0_seq2	E1.11.1.7; peroxidase [EC:1.11.1.7]	2.71318	1.46735	0.440573	0	0	0.191538
	ko:K01623	comp_71_112636_c1_seq1	ALDO; fructose-bisphosphate aldolase, class I [EC:4.1.2.13]	117.242	113.875	56.4105	140.392	37.8329	11.6983
	ko:K00850	comp_159_133208_c0_seq2	PFK, pfk; 6-phosphofructokinase [EC:2.7.1.11]	0.462866	0.720586	0.288476	0.0972145	0.0167804	25.7545
	ko:K03841	comp_159_132899_c1_seq8	FBP, fbp; fructose-1,6-bisphosphatase I [EC:3.1.3.11]	226.809	138.543	51.0269	305.035	97.791	54.4915
	ko:K01689	comp_159_127115_c0_seq3	ENO, eno; enolase [EC:4.2.1.11]	4.68285	1.48889	1.89525	2.37673	0.704446	10.3052
	ko:K00430	comp_159_118831_c0_seq1	E1.11.1.7; peroxidase [EC:1.11.1.7]	0.543522	3.16878	0	1.28173	1.68007	6.00997
	ko:K00430	comp_159_117533_c2_seq5	E1.11.1.7; peroxidase [EC:1.11.1.7]	1.80594	0.368115	1.17896	1.5961	0.863665	0.728778
	ko:K00430	comp_159_117304_c0_seq3	E1.11.1.7; peroxidase [EC:1.11.1.7]	37.8537	26.6661	1.68125	7.25309	12.7136	1.32927

## Sheet: Nitrogen metabolism
	Additional file 6 Gene annotation and expression analysis in Energy Metabolism which includes Oxidative phosphorylation, Photosynthesis, Photosynthesis - antenna proteins, Carbon fixation in photosynthetic organisms, Methane metabolism, Nitrogen metabolism, Sulfur metabolism.
		71-0 h, 12 h and 36 h represent PI 578718 under heat stress for 0, 12 and 36 h; 159-0 h, 12 h and 36 h represent PI 234881 under heat stress for 0, 12 and 36 h.
		Blue box indicated genes down-regulated, red box indicated genes up-regulated.
	ko00910	Nitrogen metabolism
	KO ID	Unigene ID	Gene annotation	Expression patterns extracted by RNA-Seq (RPKM)
				71-0h	71-12h	71-36h	159-0h	159-12h	159-36h
	ko:K00412	comp_71_369481_c0_seq1	CYTB, petB; ubiquinol-cytochrome c reductase cytochrome b subunit	0	1.43474	2.38453	0	0	0
	ko:K10534	comp_71_124738_c1_seq2	NIAD; nitrate reductase (NADPH) [EC:1.7.1.3]	227.47	60.3111	54.6671	572.771	107.44	97.2281
	ko:K01915	comp_71_121651_c3_seq13	glnA; glutamine synthetase [EC:6.3.1.2]	99.3013	41.5989	18.4126	84.789	41.7028	44.4382
	ko:K00605	comp_71_119447_c0_seq1	gcvT, AMT; aminomethyltransferase [EC:2.1.2.10]	491.399	430.414	200.234	504.948	236.139	103.597
	ko:K00261	comp_71_119206_c0_seq9	E1.4.1.3; glutamate dehydrogenase (NAD(P)+) [EC:1.4.1.3]	15.1403	18.3304	2.09727	10.6878	9.99056	3.85609
	ko:K00284	comp_159_135530_c1_seq1	E1.4.7.1; glutamate synthase (ferredoxin) [EC:1.4.7.1]	564.076	384.303	206.03	934.917	413.878	271.387
	ko:K01953	comp_159_135305_c0_seq27	asnB, ASNS; asparagine synthase (glutamine-hydrolysing) [EC:6.3.5.4]	7.72645	28.0194	177.379	7.87666	14.1247	21.5176
	ko:K01674	comp_159_134318_c2_seq8	cah; carbonic anhydrase [EC:4.2.1.1]	3.05668	1.19912	0.852722	1.18067	0.372567	16.0459
	ko:K01953	comp_159_133533_c0_seq27	asnB, ASNS; asparagine synthase (glutamine-hydrolysing) [EC:6.3.5.4]	0.480611	1.58875	1.28887	1.3529	2.23242	19.0802
	ko:K00366	comp_159_133380_c0_seq1	nirA; ferredoxin-nitrite reductase [EC:1.7.7.1]	373.643	190.995	161.816	635.186	375.219	324.368
	ko:K00261	comp_159_131061_c0_seq1	E1.4.1.3; glutamate dehydrogenase (NAD(P)+) [EC:1.4.1.3]	6.93713	4.73421	2.81967	6.03307	8.72809	72.478
	ko:K01674	comp_159_128581_c0_seq2	cah; carbonic anhydrase [EC:4.2.1.1]	72.4143	40.0756	19.758	99.8859	51.5078	12.5854
	ko:K01673	comp_159_122699_c1_seq1	cynT, can; carbonic anhydrase [EC:4.2.1.1]	5656.23	4061.03	467.936	6110.74	3015.82	582.684

## Sheet: Sulfur metabolism
	Additional file 6 Gene annotation and expression analysis in Energy Metabolism which includes Oxidative phosphorylation, Photosynthesis, Photosynthesis - antenna proteins, Carbon fixation in photosynthetic organisms, Methane metabolism, Nitrogen metabolism, Sulfur metabolism.
		71-0 h, 12 h and 36 h represent PI 578718 under heat stress for 0, 12 and 36 h; 159-0 h, 12 h and 36 h represent PI 234881 under heat stress for 0, 12 and 36 h.
		Blue box indicated genes down-regulated, red box indicated genes up-regulated.
	ko00920	Sulfur metabolism
	KO ID	Unigene ID	Gene annotation	Expression patterns extracted by RNA-Seq (RPKM)
				71-0h	71-12h	71-36h	159-0h	159-12h	159-36h
	ko:K13811	comp_71_125207_c0_seq26	PAPSS; 3'-phosphoadenosine 5'-phosphosulfate synthase [EC:2.7.7.4 2.7.1.25]	26.9205	12.827	8.7628	54.5457	10.1486	6.97092
	ko:K01739	comp_71_118854_c0_seq1	E2.5.1.48, metB; cystathionine gamma-synthase [EC:2.5.1.48]	70.0019	46.2476	30.2856	78.84	42.0402	39.3913
	ko:K13034	comp_71_116186_c0_seq9	ATCYSC1; L-3-cyanoalanine synthase/ cysteine synthase [EC:2.5.1.47 4.4.1.9]	3.35013	3.34202	1.15816	1.40294	3.20905	1.29817
	ko:K01738	comp_159_132383_c0_seq7	cysK; cysteine synthase A [EC:2.5.1.47]	3.98539	19.7916	24.7924	5.8789	24.5016	16.4964
	ko:K13034	comp_159_127555_c1_seq1	ATCYSC1; L-3-cyanoalanine synthase/ cysteine synthase [EC:2.5.1.47 4.4.1.9]	171.83	156.639	62.2827	153.399	146.849	78.6223
	ko:K00640	comp_159_125487_c0_seq1	E2.3.1.30, cysE; serine O-acetyltransferase [EC:2.3.1.30]	40.3256	2.17216	2.7096	27.974	6.11841	11.8895
