# Supplementary material for: An RNA sequencing transcriptome analysis of the high-temperature stressed tall fescue reveals novel insights into plant thermotolerance
Source: BMC Genomics. 2014 Dec 19;15(1):1147. doi: 10.1186/1471-2164-15-1147 (PMC4378353; doi:10.1186/1471-2164-15-1147)
Supplement: Supplementary file 7 — Additional file 7: Gene annotation and expression analysis in the heat shock protein metabolism. (XLS 23 KB) [file 12864_2014_6885_MOESM7_ESM.xls]

## Sheet: Table Title
	Additional file 7. Gene annotation and expression analysis in the heat shock protein metabolism from protein processing in endoplasmic reticulum.
		71-0 h, 12 h and 36 h represent PI 578718 under heat stress for 0, 12 and 36 h; 159-0 h, 12 h and 36 h represent PI 234881 under heat stress for 0, 12 and 36 h.
		Blue box indicated genes down-regulated, red box indicated genes up-regulated.

## Sheet: heat shock protein
	Additional file 7 Gene annotation and expression analysis in the heat shock protein metabolism from protein processing in endoplasmic reticulum.
		71-0 h, 12 h and 36 h represent PI 578718 under heat stress for 0, 12 and 36 h; 159-0 h, 12 h and 36 h represent PI 234881 under heat stress for 0, 12 and 36 h.
		Blue box indicated genes down-regulated, red box indicated genes up-regulated.
	ko04141	Protein processing in endoplasmic reticulum (heat shock protein)
	KO ID	Unigene ID	Gene annotation	Expression patterns extracted by RNA-Seq (RPKM)
				71-0h	71-12h	71-36h	159-0h	159-12h	159-36h
	ko:K03283	comp_71_92339_c0_seq2	HSPA1_8; heat shock 70kDa protein 1/8	2.59799	1.31194	0.427677	0.0328705	0.00851077	0.00856263
	ko:K09487	comp_71_25161_c0_seq1	HSP90B, TRA1; heat shock protein 90kDa beta	0.0142754	0.256429	0.821263	0	0	0
	ko:K09503	comp_71_121713_c0_seq6	DNAJA2; DnaJ homolog subfamily A member 2	371.119	118.971	134.867	236.839	142.515	204.761
	ko:K03347	comp_71_116733_c1_seq54	CUL1, CDC53; cullin 1	0.283855	1.49567	2.5856	0.0794898	0.0205814	0
	ko:K13993	comp_71_115651_c0_seq19	HSP20; HSP20 family protein	0.423666	151.55	181.331	0	37.567	17.6299
	ko:K06689	comp_71_112670_c0_seq1	UBE2D_E, UBC4, UBC5; ubiquitin-conjugating enzyme E2 D/E [EC:6.3.2.19]	209.516	33.1391	21.9075	41.7065	20.7518	140.403
	ko:K13993	comp_71_109284_c0_seq3	HSP20; HSP20 family protein	8.20194	205.615	115.344	3.00839	262.197	75.8461
	ko:K06689	comp_159_402026_c0_seq1	UBE2D_E, UBC4, UBC5; ubiquitin-conjugating enzyme E2 D/E [EC:6.3.2.19]	0.0660099	0.079049	0.0949383	3.05005	0.0358962	0.0722298
	ko:K04079	comp_159_135145_c1_seq2	htpG, HSP90A; molecular chaperone HtpG	340.751	102.065	95.6109	297.664	198.796	193.331
	ko:K09503	comp_159_133618_c1_seq2	DNAJA2; DnaJ homolog subfamily A member 2	192.843	50.1107	56.9739	274.812	179.108	236.587
	ko:K13993	comp_159_131724_c0_seq11	HSP20; HSP20 family protein	0.947968	16.3509	13.4435	1.09897	33.2251	32.6747
	ko:K09562	comp_159_129745_c0_seq3	HSPBP1; hsp70-interacting protein	50.3391	10.0471	12.033	23.1668	13.8103	19.9663
	ko:K06689	comp_159_125719_c1_seq1	UBE2D_E, UBC4, UBC5; ubiquitin-conjugating enzyme E2 D/E [EC:6.3.2.19]	119.625	61.7993	44.5211	102.711	64.4099	26.6519
	ko:K13993	comp_159_120894_c0_seq1	HSP20; HSP20 family protein	0.10202	141.827	45.1196	0.0357118	92.8714	27.2107
	ko:K13993	comp_159_118807_c1_seq5	HSP20; HSP20 family protein	1.98329	0.163797	1.22951	5.55394	2.78926	3.47975
	ko:K09487	comp_159_118063_c1_seq3	HSP90B, TRA1; heat shock protein 90kDa beta	0.763603	2.6498	6.32117	39.1042	27.3308	15.548
	ko:K13993	comp_159_117370_c3_seq2	HSP20; HSP20 family protein	0.983368	97.686	58.0995	0.305977	134.215	41.4869
	ko:K13993	comp_159_117370_c3_seq2	HSP20; HSP20 family protein	0.983368	97.686	58.0995	0.305977	134.215	41.4869
	ko:K13993	comp_159_117370_c2_seq34	HSP20; HSP20 family protein	0.19485	41.1874	22.7787	0.293813	29.5817	14.4218
	ko:K13993	comp_159_117370_c2_seq20	HSP20; HSP20 family protein	0.461293	24.6169	17.3327	0	32.3284	15.3951
	ko:K13993	comp_159_117370_c2_seq20	HSP20; HSP20 family protein	0.461293	24.6169	17.3327	0	32.3284	15.3951
	ko:K13993	comp_159_113756_c1_seq17	HSP20; HSP20 family protein	39.5004	492.451	462.276	19.0622	761.092	674.453
	ko:K13993	comp_159_108420_c0_seq3	HSP20; HSP20 family protein	0.426194	17.2254	32.8706	0.149187	24.567	8.68583
	ko:K03283	comp_159_105638_c0_seq1	HSPA1_8; heat shock 70kDa protein 1/8	0	0	0	0	0	1.32229
