# Supplementary material for: An RNA sequencing transcriptome analysis of the high-temperature stressed tall fescue reveals novel insights into plant thermotolerance
Source: BMC Genomics. 2014 Dec 19;15(1):1147. doi: 10.1186/1471-2164-15-1147 (PMC4378353; doi:10.1186/1471-2164-15-1147)
Supplement: Supplementary file 8 — Additional file 8: Gene annotation and expression analysis in the peroxisome metabolism. (XLS 20 KB) [file 12864_2014_6885_MOESM8_ESM.xls]

## Sheet: Table Title
	Additional file 8 Gene annotation and expression analysis in the peroxisome metabolism.
		71-0 h, 12 h and 36 h represent PI 578718 under heat stress for 0, 12 and 36 h; 159-0 h, 12 h and 36 h represent PI 234881 under heat stress for 0, 12 and 36 h.
		Blue box indicated genes down-regulated, red box indicated genes up-regulated.

## Sheet: Peroxisome
	Additional file 8 Gene annotation and expression analysis in the peroxisome metabolism.
		71-0 h, 12 h and 36 h represent PI 578718 under heat stress for 0, 12 and 36 h; 159-0 h, 12 h and 36 h represent PI 234881 under heat stress for 0, 12 and 36 h.
		Blue box indicated genes down-regulated, red box indicated genes up-regulated.
	ko04146	Peroxisome
	KO ID	Unigene ID	Gene annotation	Expression patterns extracted by RNA-Seq (RPKM)
				71-0h	71-12h	71-36h	159-0h	159-12h	159-36h
	ko:K04564	comp_71_119992_c0_seq1	E1.15.1.1A, sodA, sodB, SOD2; superoxide dismutase, Fe-Mn family [EC:1.15.1.1]	5.18144	36.6569	34.895	3.74417	32.8347	11.9737
	ko:K13356	comp_71_116234_c2_seq19	FAR; fatty acyl-CoA reductase [EC:1.2.1.-]	0.281312	1.11746	5.62486	0.566815	0.38804	0.938473
	ko:K13356	comp_71_115306_c0_seq7	FAR; fatty acyl-CoA reductase [EC:1.2.1.-]	18.9854	3.06056	1.49576	12.2303	0.740024	0.223965
	ko:K04565	comp_71_107210_c1_seq1	E1.15.1.1C, sodC, SOD1; Cu/Zn superoxide dismutase [EC:1.15.1.1]	71.4539	310.796	460.502	77.6628	83.8745	72.8284
	ko:K13348	comp_159_129444_c1_seq3	MPV17; protein Mpv17	631.446	64.938	171.69	521.315	75.479	202.489
	ko:K13335	comp_159_120933_c2_seq19	PEX16; peroxin-16	0.364243	0.767098	0.812903	1.53002	15.9007	6.91762
	ko:K13356	comp_159_116755_c0_seq2	FAR; fatty acyl-CoA reductase [EC:1.2.1.-]	0.374528	0.431898	0.169579	0.0874013	2.14229	1.20669
	ko:K04565	comp_159_109725_c0_seq1	E1.15.1.1C, sodC, SOD1; Cu/Zn superoxide dismutase [EC:1.15.1.1]	60.0501	240.051	353.246	120.941	507.118	364.553
