# Supplementary material for: An RNA sequencing transcriptome analysis of the high-temperature stressed tall fescue reveals novel insights into plant thermotolerance
Source: BMC Genomics. 2014 Dec 19;15(1):1147. doi: 10.1186/1471-2164-15-1147 (PMC4378353; doi:10.1186/1471-2164-15-1147)
Supplement: Supplementary file 9 — Additional file 9: Gene information used for qRT-PCR verification of RNAseq data and corresponding expression patterns extracted by RNA-Seq. (XLS 26 KB) [file 12864_2014_6885_MOESM9_ESM.xls]

## Sheet: Additional file 9
	Additional file 9. Gene information used for qRT-PCR verification of RNAseq data and corresponding expression patterns extracted by RNA-Seq.
		71-0 h, 12 h and 36 h represent PI 578718 under heat stress for 0, 12 and 36 h; 159-0 h, 12 h and 36 h represent PI 234881 under heat stress for 0, 12 and 36 h.
	Gene	Transcript ID	Gene annotation	Primerssequences (5’–3’)		Size (bp)	Expression patterns extracted by RNA-Seq (RPKM)
							71-0h	71-12h	71-36h	159-0h	159-12h	159-36h
	SLC25A4S	comp_71_119764_c0_seq3	solute carrier family 25 (mitochondrial adenine nucleotide translocator), member 4/5/6/31	F	GTCATCCGATACTTCCCCAC	245	8.05826	1.21409	3.67824	5.61404	1.70019	1.90379
				R	AGCAGATAACCCCCACTCAA
	SnRK2-1	comp_71_96292_c1_seq1	serine/threonine-protein kinase SRK2 [EC:2.7.11.1]	F	CGGCAGCTTCTTGATTTCTT	200	1.57916	4.04833	12.7693	5.35579	1.41216	10.4445
				R	TGATGCTCATCGGGTCGTAC
	TGA	comp_159_134060_c0_seq28	transcription factor TGA	F	GCCCGAGGTTGCTGTCTTGTAGGTG	289	3.18094	1.41741	0.763538	5.3983	2.26696	1.59035
				R	ATTGCTTGGTCCAGGGGATGTTTCT
	SAUR1	comp_71_104380_c1_seq4	SAUR family protein	F	GCCACAACCATAGCCACAGC	179	99.3314	33.36	160.537	72.0339	81.6324	120.085
				R	AGGCGAAACAAACCAGCACG
	PP2C	comp_159_118895_c2_seq21	protein phosphatase 2C [EC:3.1.3.16]	F	CGTGTCGTGCTCCTCTTGCT	174	4.21575	1.96304	14.2822	3.59097	4.70763	47.85
				R	GGGGTCTCCTCCTCCTTTTC
	FAD6	comp_71_125018_c0_seq4	omega-6 fatty acid desaturase (delta-12 desaturase) [EC:1.14.19.-]	F	GGTGAAGATAAGTTTGGCTTGTGTG	175	60.6069	29.8603	30.2468	72.4661	13.3124	11.5003
				R	GAATGGTATATGTGGAGCAGTGTGA
	glnA	comp_71_121651_c3_seq13	glutamine synthetase [EC:6.3.1.2]	F	CCGACATCAACACCTTCAAA	261	99.3013	41.5989	18.4126	84.789	41.7028	44.4382
				R	TAACCATCACCACCACCCTC
	CYC	comp_159_121531_c0_seq4	cytochrome c	F	CGGTTACTGTATCCTGTGCT	141	0	0.503586	1.81443	0.182733	2.41296	11.5829
				R	ACTGTTATAATGGCCGTTTG
	AUX1	comp_71_123308_c2_seq1	auxin influx carrier (AUX1 LAX family)	F	CGGCACAGCAACAACCAGTA	200	17.8116	13.9406	5.07375	10.7204	6.67516	2.08547
				R	GAGCAAGCCAAACACAAACA
	SnRK2-2	comp_159_116526_c2_seq12	serine/threonine-protein kinase SRK2 [EC:2.7.11.1]	F	CATCGGCTGGTCAGGCTCCTCATAC	265	0.0405061	1.22885	0.524318	1.11541	1.46848	1.13762
				R	TCCACATACCTCCAGACTGCCAAGA
	SIAH1	comp_159_66399_c1_seq1	E3 ubiquitin-protein ligase SIAH1 [EC:6.3.2.19]	F	CACCACCGGAGAAGAACAAG	172	0.122149	0.438833	0.26352	0.555851	0.763884	13.5497
				R	GATGACACGGAAGCAAAAAA
	SAUR2	comp_159_116894_c0_seq1	SAUR family protein	F	ACCCAAACTAGCCGCAACCTCTTCC	136	60.4901	13.5316	43.4742	72.4942	7.90864	24.007
				R	GTTCTTGCTTTGCTGCCTGCTCTGA
	ETR	comp_159_107236_c1_seq3	ethylene receptor [EC:2.7.13.-]	F	GCAGACGGAAGCAGAGGATAGAGGT	187	0.0636983	0.139848	0.106883	0.252703	3.36577	2.32335
				R	CTGAAAAGTGAGCCAGACGGGGACA
	PPP2R5	comp_71_105341_c1_seq1	protein phosphatase 2 (formerly 2A), regulatory subunit B'	F	CACTAAATAAGGGTGGCGAT	141	1.95012	0.802324	0.53342	0.820834	0.494456	0.235643
				R	CCAGGCGTTGTTGGAGGAGA
	PLCD	comp_159_122085_c0_seq1	phosphatidylinositol phospholipase C, delta [EC:3.1.4.11]	F	AGACCACCTCACTCCCCATCTCCAG	230	2.70489	2.7605	2.0793	10.7743	1.96364	1.65485
				R	CCCATACACTCTCCTCCTCCTCCGT
	ARR-A	comp_159_129747_c1_seq19	two-component response regulator ARR-A family	F	CTCGCACTACTTCCCGTTCC	123	26.4608	9.52746	0.932355	58.3804	23.8113	1.41869
				R	CTGCAGCACCATCACCACAT
	HSP90B	comp_71_123350_c0_seq1	heat shock protein 90kDa beta	F	GAGGATGAAGAGCCAAAAGAAGGTG	219	110.146	230.986	315.475	97.4555	295.275	191.89
				R	CGTGAAGTGGGTGTAGGAAAGAGGA
	htpG2	comp_159_135145_c1_seq2	molecular chaperone HtpG	F	TTAGCCAAAAGACAAAACCG	188	340.751	102.065	95.6109	297.664	198.796	193.331
				R	CCACTGAGAATGACACCGAC
